# Supplementary material for: 2-(1,3-Benzothiazol-2-ylsulfanyl)-N-(2-methylphenyl)acetamide
Source: Acta Crystallogr Sect E Struct Rep Online. 2012 Oct 20;68(Pt 11):o3138. doi: 10.1107/S1600536812042109 (PMC3515240; doi:10.1107/S1600536812042109)
Supplement: Supplementary file 1 [file e-68-o3138-sup1.cif]

##############################################################################
#                                                                            #
# This CIF contains the data in a paper accepted for publication in          #
# Acta Crystallographica Section E. It conforms to the requirements of       #
# Notes for Authors for Acta Crystallographica Section E, and has been       #
# peer reviewed under the auspices of the IUCr Commission on Journals.       #
#                                                                            #
# Full details of the Crystallographic Information File format               #
# are given in the paper "The Crystallographic Information File (CIF):       #
# a New Standard Archive File for Crystallography" by S. R. Hall, F. H.      #
# Allen and I. D. Brown [Acta Cryst. (1991), A47, 655-685].                  #
#                                                                            #
# The current version of the core CIF dictionary is obtainable from          #
# ftp://ftp.iucr.org/pub/cif_core.dic.                                       #
#                                                                            #
# Software is freely available for graphical display of the structure(s)     #
# in this CIF. For information consult the CIF software page                 #
# http://www.iucr.org/resources/cif/software.                                #
#                                                                            #
# This file may be used for bona fide research purposes within the           #
# scientific community so long as proper attribution is given to the journal # 
# article from which it was obtained.                                        #
#                                                                            #
##############################################################################
data_global
_audit_creation_method     SHELXL-97
_journal_date_recd_electronic     2012-09-09
_journal_date_accepted     2012-10-08
_journal_name_full     'Acta Crystallographica, Section E'
_journal_year     2012
_journal_volume     68
_journal_issue     11
_journal_page_first     o3138
_journal_page_last     o3138
_journal_paper_category     QO
_journal_paper_doi     10.1107/S1600536812042109
_journal_coeditor_code     CV5340
_publ_contact_author_name     'Dr Peng-Wu Zheng'
_publ_contact_author_address
;
  School of Pharmacy
  Jiangxi Science and Technology Normal University
  Nanchang 330013
  People's Republic of China
;
_publ_contact_author_email     zhengpw@126.com
_publ_contact_author_fax     ?
_publ_contact_author_phone     ?
_publ_section_title
;
2-(1,3-Benzothiazol-2-ylsulfanyl)-<i>N</i>-(2-methylphenyl)acetamide
;
loop_
    _publ_author_name
    _publ_author_footnote
    _publ_author_address
    'Yue Sun' .
;
  School of Pharmacy,
  Jiangxi Science and Technology Normal University,
  Nanchang 330013,
  People's Republic of China
;
    'Xiao-Jun Wang' .
;
  Polytechnic Institute of Jiangxi Science and Technology Normal University,
  Nanchang 330013,
  People's Republic of China
;
    'Peng-Wu Zheng' .
;
  School of Pharmacy,
  Jiangxi Science and Technology Normal University,
  Nanchang 330013,
  People's Republic of China
;
data_I
_chemical_name_systematic
;
2-(1,3-Benzothiazol-2-ylsulfanyl)-<i>N</i>-(2-methylphenyl)acetamide
;
_chemical_name_common     ?
_chemical_formula_moiety     'C16 H14 N2 O S2'
_chemical_formula_sum     'C16 H14 N2 O S2'
_chemical_formula_structural     ?
_chemical_formula_analytical     ?
_chemical_formula_iupac     'C16 H14 N2 O S2'
_chemical_formula_weight     314.41
_chemical_melting_point     ?
_symmetry_cell_setting     monoclinic
_symmetry_space_group_name_H-M     'P 21/n'
_symmetry_space_group_name_Hall     '-P 2yn'
loop_
    _symmetry_equiv_pos_as_xyz
    'x, y, z'
    '-x+1/2, y+1/2, -z+1/2'
    '-x, -y, -z'
    'x-1/2, -y-1/2, z-1/2'
_cell_length_a     4.7957(8)
_cell_length_b     27.496(4)
_cell_length_c     10.9906(13)
_cell_angle_alpha     90.00
_cell_angle_beta     97.048(4)
_cell_angle_gamma     90.00
_cell_volume     1438.3(4)
_cell_formula_units_Z     4
_cell_measurement_reflns_used     4445
_cell_measurement_theta_min     1.5
_cell_measurement_theta_max     27.9
_cell_measurement_temperature     113(2)
_exptl_crystal_description     prism
_exptl_crystal_colour     colourless
_exptl_crystal_size_max     0.22
_exptl_crystal_size_mid     0.06
_exptl_crystal_size_min     0.06
_exptl_crystal_density_diffrn     1.452
_exptl_crystal_density_meas     ?
_exptl_crystal_density_method     'not measured'
_exptl_crystal_F_000     656
_exptl_absorpt_coefficient_mu     0.369
_exptl_absorpt_correction_type     multi-scan
_exptl_absorpt_process_details     '(CrystalClear; Rigaku/MSC, 2005)'
_exptl_absorpt_correction_T_min     0.9231
_exptl_absorpt_correction_T_max     0.9782
_exptl_special_details     ?
_diffrn_ambient_temperature     113(2)
_diffrn_radiation_type     'Mo K\a'
_diffrn_radiation_wavelength     0.71073
_diffrn_radiation_source     'rotating anode'
_diffrn_radiation_monochromator     multilayer
_diffrn_measurement_device_type     'Rigaku Saturn CCD area-detector'
_diffrn_measurement_method     '\f and \w scans'
_diffrn_detector_area_resol_mean     14.22
_diffrn_reflns_number     14718
_diffrn_reflns_av_R_equivalents     0.0547
_diffrn_reflns_av_sigmaI/netI     0.0556
_diffrn_reflns_theta_min     1.48
_diffrn_reflns_theta_max     27.88
_diffrn_reflns_theta_full     27.88
_diffrn_measured_fraction_theta_max     0.994
_diffrn_measured_fraction_theta_full     0.994
_diffrn_reflns_limit_h_min     -6
_diffrn_reflns_limit_h_max     6
_diffrn_reflns_limit_k_min     -36
_diffrn_reflns_limit_k_max     36
_diffrn_reflns_limit_l_min     -14
_diffrn_reflns_limit_l_max     14
_diffrn_standards_number     0
_diffrn_standards_interval_count     0
_diffrn_standards_interval_time     0
_diffrn_standards_decay_%     0
loop_
    _diffrn_standard_refln_index_h
    _diffrn_standard_refln_index_k
    _diffrn_standard_refln_index_l
    ? ? ?
_refine_special_details
;
Refinement of <i>F</i>^2^ against ALL reflections. The weighted <i>R</i>-factor
<i>wR</i> and goodness of fit <i>S</i> are based on <i>F</i>^2^, conventional
<i>R</i>-factors <i>R</i> are based on <i>F</i>, with <i>F</i> set to zero for
negative <i>F</i>^2^. The threshold expression of <i>F</i>^2^ >
\s(<i>F</i>^2^) is used only for calculating <i>R</i>-factors(gt) <i>etc</i>.
and is not relevant to the choice of reflections for refinement.
<i>R</i>-factors based on <i>F</i>^2^ are statistically about twice as large
as those based on <i>F</i>, and <i>R</i>- factors based on ALL data will be
even larger.
;
_reflns_number_total     3421
_reflns_number_gt     2923
_reflns_threshold_expression     I>2\s(I)
_refine_ls_structure_factor_coef     Fsqd
_refine_ls_matrix_type     full
_refine_ls_R_factor_all     0.0592
_refine_ls_R_factor_gt     0.0480
_refine_ls_wR_factor_gt     0.0940
_refine_ls_wR_factor_ref     0.0995
_refine_ls_goodness_of_fit_ref     1.060
_refine_ls_restrained_S_all     1.060
_refine_ls_number_reflns     3421
_refine_ls_number_parameters     195
_refine_ls_number_restraints     0
_refine_ls_hydrogen_treatment     mixed
_refine_ls_weighting_scheme     calc
_refine_ls_weighting_details
              'w=1/[\s^2^(Fo^2^)+(0.0351P)^2^+0.5795P] where P=(Fo^2^+2Fc^2^)/3'
_atom_sites_solution_hydrogens     geom
_atom_sites_solution_primary     direct
_atom_sites_solution_secondary     difmap
_refine_ls_shift/su_max     0.001
_refine_ls_shift/su_mean     1.070
_refine_diff_density_max     0.333
_refine_diff_density_min     -0.272
_refine_ls_extinction_method     none
_refine_ls_extinction_coef     ?
loop_
    _atom_type_symbol
    _atom_type_description
    _atom_type_scat_dispersion_real
    _atom_type_scat_dispersion_imag
    _atom_type_scat_source
    C C 0.0033 0.0016
; International Tables
Vol. C, Tables 4.2.6.8 and 6.1.1.4
;
    H H 0.0000 0.0000
; International Tables
Vol. C, Tables 4.2.6.8 and 6.1.1.4
;
    N N 0.0061 0.0033
; International Tables
Vol. C, Tables 4.2.6.8 and 6.1.1.4
;
    O O 0.0106 0.0106
; International Tables
Vol. C, Tables 4.2.6.8 and 6.1.1.4
;
    S S 0.1246 0.1246
; International Tables
Vol. C, Tables 4.2.6.8 and 6.1.1.4
;
_computing_data_collection     'CrystalClear (Rigaku/MSC, 2005)'
_computing_cell_refinement     'CrystalClear (Rigaku/MSC, 2005)'
_computing_data_reduction     'CrystalClear (Rigaku/MSC, 2005)'
_computing_structure_solution     'SHELXS-97 (Sheldrick, 2008)'
_computing_structure_refinement     'SHELXL-97 (Sheldrick, 2008)'
_computing_molecular_graphics     'SHELXTL (Sheldrick, 2008)'
_computing_publication_material     'SHELXL-97 (Sheldrick, 2008)'
loop_
    _atom_site_type_symbol
    _atom_site_label
    _atom_site_fract_x
    _atom_site_fract_y
    _atom_site_fract_z
    _atom_site_U_iso_or_equiv
    _atom_site_adp_type
    _atom_site_calc_flag
    _atom_site_refinement_flags
    _atom_site_occupancy
    _atom_site_symmetry_multiplicity
    _atom_site_disorder_assembly
    _atom_site_disorder_group
    S S1 0.48672(11) 0.112141(18) 0.29125(5) 0.02069(14) Uani d . 1 1 . .
    S S2 0.16105(11) 0.158557(18) 0.47479(5) 0.01966(14) Uani d . 1 1 . .
    O O1 0.1342(3) 0.09883(5) 0.03414(14) 0.0233(3) Uani d . 1 1 . .
    N N1 0.5406(4) 0.08369(6) -0.04653(15) 0.0162(4) Uani d . 1 1 . .
    N N2 0.1583(3) 0.19259(6) 0.25292(15) 0.0168(3) Uani d . 1 1 . .
    C C1 0.6969(4) 0.10401(7) -0.2868(2) 0.0224(5) Uani d . 1 1 . .
    H H1A 0.7119 0.1064 -0.3747 0.034 Uiso calc R 1 1 . .
    H H1B 0.8819 0.0965 -0.2424 0.034 Uiso calc R 1 1 . .
    H H1C 0.6295 0.1350 -0.2573 0.034 Uiso calc R 1 1 . .
    C C2 0.4933(4) 0.06418(7) -0.26509(18) 0.0170(4) Uani d . 1 1 . .
    C C3 0.3715(4) 0.03516(7) -0.36122(19) 0.0212(4) Uani d . 1 1 . .
    H H3 0.4183 0.0407 -0.4416 0.025 Uiso calc R 1 1 . .
    C C4 0.1835(4) -0.00162(7) -0.3421(2) 0.0230(5) Uani d . 1 1 . .
    H H4 0.1010 -0.0206 -0.4092 0.028 Uiso calc R 1 1 . .
    C C5 0.1159(4) -0.01059(7) -0.2249(2) 0.0216(4) Uani d . 1 1 . .
    H H5 -0.0119 -0.0359 -0.2115 0.026 Uiso calc R 1 1 . .
    C C6 0.2356(4) 0.01747(7) -0.12783(19) 0.0181(4) Uani d . 1 1 . .
    H H6 0.1916 0.0112 -0.0473 0.022 Uiso calc R 1 1 . .
    C C7 0.4210(4) 0.05501(7) -0.14794(18) 0.0157(4) Uani d . 1 1 . .
    C C8 0.3912(4) 0.10278(7) 0.03867(18) 0.0174(4) Uani d . 1 1 . .
    C C9 0.5622(4) 0.13057(7) 0.14044(18) 0.0203(4) Uani d . 1 1 . .
    H H9A 0.5228 0.1658 0.1296 0.024 Uiso calc R 1 1 . .
    H H9B 0.7645 0.1254 0.1346 0.024 Uiso calc R 1 1 . .
    C C10 0.2600(4) 0.15837(7) 0.32579(18) 0.0171(4) Uani d . 1 1 . .
    C C11 -0.0382(4) 0.21033(7) 0.43540(18) 0.0172(4) Uani d . 1 1 . .
    C C12 -0.2001(4) 0.23768(8) 0.50696(19) 0.0221(4) Uani d . 1 1 . .
    H H12 -0.2147 0.2290 0.5896 0.026 Uiso calc R 1 1 . .
    C C13 -0.3391(4) 0.27784(8) 0.4536(2) 0.0243(5) Uani d . 1 1 . .
    H H13 -0.4518 0.2970 0.5004 0.029 Uiso calc R 1 1 . .
    C C14 -0.3167(4) 0.29069(8) 0.3323(2) 0.0243(5) Uani d . 1 1 . .
    H H14 -0.4140 0.3185 0.2980 0.029 Uiso calc R 1 1 . .
    C C15 -0.1551(4) 0.26352(7) 0.26125(19) 0.0217(4) Uani d . 1 1 . .
    H H15 -0.1412 0.2724 0.1786 0.026 Uiso calc R 1 1 . .
    C C16 -0.0131(4) 0.22287(7) 0.31355(18) 0.0157(4) Uani d . 1 1 . .
    H H1 0.710(5) 0.0869(8) -0.034(2) 0.019(6) Uiso d . 1 1 . .
loop_
    _atom_site_aniso_label
    _atom_site_aniso_U_11
    _atom_site_aniso_U_22
    _atom_site_aniso_U_33
    _atom_site_aniso_U_12
    _atom_site_aniso_U_13
    _atom_site_aniso_U_23
    S1 0.0214(3) 0.0197(3) 0.0205(3) 0.0055(2) 0.0010(2) -0.0037(2)
    S2 0.0230(3) 0.0202(3) 0.0161(3) 0.0031(2) 0.0038(2) 0.00153(19)
    O1 0.0109(7) 0.0304(8) 0.0289(9) -0.0010(6) 0.0032(6) -0.0092(7)
    N1 0.0101(8) 0.0202(9) 0.0186(9) -0.0016(7) 0.0025(7) -0.0035(7)
    N2 0.0168(8) 0.0176(8) 0.0163(8) 0.0011(6) 0.0029(7) -0.0007(7)
    C1 0.0207(11) 0.0236(11) 0.0238(11) -0.0007(8) 0.0068(9) 0.0036(9)
    C2 0.0151(10) 0.0168(9) 0.0193(10) 0.0035(7) 0.0032(8) 0.0004(8)
    C3 0.0252(11) 0.0211(10) 0.0175(10) 0.0063(8) 0.0026(9) 0.0001(8)
    C4 0.0268(11) 0.0177(10) 0.0223(11) 0.0021(8) -0.0059(9) -0.0055(8)
    C5 0.0179(10) 0.0170(10) 0.0292(12) -0.0022(8) 0.0003(9) -0.0004(9)
    C6 0.0156(10) 0.0184(10) 0.0205(10) 0.0009(8) 0.0032(8) 0.0015(8)
    C7 0.0129(9) 0.0148(9) 0.0191(10) 0.0031(7) 0.0003(8) -0.0021(8)
    C8 0.0156(10) 0.0167(9) 0.0199(10) 0.0000(8) 0.0027(8) -0.0022(8)
    C9 0.0139(10) 0.0233(10) 0.0243(11) -0.0013(8) 0.0051(9) -0.0074(8)
    C10 0.0151(9) 0.0182(9) 0.0178(10) -0.0023(8) 0.0019(8) -0.0027(8)
    C11 0.0158(10) 0.0177(9) 0.0179(10) 0.0000(8) 0.0017(8) -0.0015(8)
    C12 0.0214(11) 0.0269(11) 0.0189(10) 0.0001(9) 0.0070(9) -0.0041(9)
    C13 0.0196(11) 0.0253(11) 0.0284(12) 0.0023(9) 0.0050(9) -0.0088(9)
    C14 0.0229(11) 0.0201(10) 0.0294(12) 0.0062(8) 0.0010(9) -0.0004(9)
    C15 0.0226(11) 0.0217(10) 0.0215(11) 0.0025(8) 0.0056(9) 0.0026(8)
    C16 0.0137(9) 0.0159(9) 0.0179(10) -0.0013(7) 0.0027(8) -0.0021(7)
_geom_special_details
;
All e.s.d.'s (except the e.s.d. in the dihedral angle between two l.s. planes)
are estimated using the full covariance matrix. The cell e.s.d.'s are taken
into account individually in the estimation of e.s.d.'s in distances, angles
and torsion angles; correlations between e.s.d.'s in cell parameters are only
used when they are defined by crystal symmetry. An approximate (isotropic)
treatment of cell e.s.d.'s is used for estimating e.s.d.'s involving l.s.
planes.
;
loop_
    _geom_bond_atom_site_label_1
    _geom_bond_atom_site_label_2
    _geom_bond_site_symmetry_2
    _geom_bond_distance
    _geom_bond_publ_flag
    S1 C10 . 1.745(2) ?
    S1 C9 . 1.812(2) ?
    S2 C11 . 1.739(2) ?
    S2 C10 . 1.760(2) ?
    O1 C8 . 1.232(2) ?
    N1 C8 . 1.353(2) ?
    N1 C7 . 1.427(2) ?
    N1 H1 . 0.81(2) ?
    N2 C10 . 1.292(2) ?
    N2 C16 . 1.395(2) ?
    C1 C2 . 1.505(3) ?
    C1 H1A . 0.9800 ?
    C1 H1B . 0.9800 ?
    C1 H1C . 0.9800 ?
    C2 C3 . 1.394(3) ?
    C2 C7 . 1.397(3) ?
    C3 C4 . 1.388(3) ?
    C3 H3 . 0.9500 ?
    C4 C5 . 1.388(3) ?
    C4 H4 . 0.9500 ?
    C5 C6 . 1.383(3) ?
    C5 H5 . 0.9500 ?
    C6 C7 . 1.398(3) ?
    C6 H6 . 0.9500 ?
    C8 C9 . 1.511(3) ?
    C9 H9A . 0.9900 ?
    C9 H9B . 0.9900 ?
    C11 C12 . 1.392(3) ?
    C11 C16 . 1.402(3) ?
    C12 C13 . 1.382(3) ?
    C12 H12 . 0.9500 ?
    C13 C14 . 1.396(3) ?
    C13 H13 . 0.9500 ?
    C14 C15 . 1.385(3) ?
    C14 H14 . 0.9500 ?
    C15 C16 . 1.395(3) ?
    C15 H15 . 0.9500 ?
loop_
    _geom_angle_atom_site_label_1
    _geom_angle_atom_site_label_2
    _geom_angle_atom_site_label_3
    _geom_angle_site_symmetry_1
    _geom_angle_site_symmetry_3
    _geom_angle
    _geom_angle_publ_flag
    C10 S1 C9 . . 101.26(9) ?
    C11 S2 C10 . . 88.47(9) ?
    C8 N1 C7 . . 123.97(16) ?
    C8 N1 H1 . . 116.7(16) ?
    C7 N1 H1 . . 119.1(16) ?
    C10 N2 C16 . . 109.77(16) ?
    C2 C1 H1A . . 109.5 ?
    C2 C1 H1B . . 109.5 ?
    H1A C1 H1B . . 109.5 ?
    C2 C1 H1C . . 109.5 ?
    H1A C1 H1C . . 109.5 ?
    H1B C1 H1C . . 109.5 ?
    C3 C2 C7 . . 117.84(18) ?
    C3 C2 C1 . . 121.07(18) ?
    C7 C2 C1 . . 121.10(18) ?
    C4 C3 C2 . . 121.46(19) ?
    C4 C3 H3 . . 119.3 ?
    C2 C3 H3 . . 119.3 ?
    C3 C4 C5 . . 119.99(19) ?
    C3 C4 H4 . . 120.0 ?
    C5 C4 H4 . . 120.0 ?
    C6 C5 C4 . . 119.65(19) ?
    C6 C5 H5 . . 120.2 ?
    C4 C5 H5 . . 120.2 ?
    C5 C6 C7 . . 120.11(19) ?
    C5 C6 H6 . . 119.9 ?
    C7 C6 H6 . . 119.9 ?
    C2 C7 C6 . . 120.93(18) ?
    C2 C7 N1 . . 119.92(17) ?
    C6 C7 N1 . . 119.15(17) ?
    O1 C8 N1 . . 123.37(18) ?
    O1 C8 C9 . . 121.60(17) ?
    N1 C8 C9 . . 115.02(16) ?
    C8 C9 S1 . . 112.61(14) ?
    C8 C9 H9A . . 109.1 ?
    S1 C9 H9A . . 109.1 ?
    C8 C9 H9B . . 109.1 ?
    S1 C9 H9B . . 109.1 ?
    H9A C9 H9B . . 107.8 ?
    N2 C10 S1 . . 126.43(15) ?
    N2 C10 S2 . . 116.76(14) ?
    S1 C10 S2 . . 116.81(11) ?
    C12 C11 C16 . . 121.74(18) ?
    C12 C11 S2 . . 128.98(16) ?
    C16 C11 S2 . . 109.27(14) ?
    C13 C12 C11 . . 117.73(19) ?
    C13 C12 H12 . . 121.1 ?
    C11 C12 H12 . . 121.1 ?
    C12 C13 C14 . . 121.17(19) ?
    C12 C13 H13 . . 119.4 ?
    C14 C13 H13 . . 119.4 ?
    C15 C14 C13 . . 121.1(2) ?
    C15 C14 H14 . . 119.5 ?
    C13 C14 H14 . . 119.5 ?
    C14 C15 C16 . . 118.57(19) ?
    C14 C15 H15 . . 120.7 ?
    C16 C15 H15 . . 120.7 ?
    N2 C16 C15 . . 124.56(18) ?
    N2 C16 C11 . . 115.72(17) ?
    C15 C16 C11 . . 119.72(17) ?
loop_
    _geom_torsion_atom_site_label_1
    _geom_torsion_atom_site_label_2
    _geom_torsion_atom_site_label_3
    _geom_torsion_atom_site_label_4
    _geom_torsion_site_symmetry_1
    _geom_torsion_site_symmetry_2
    _geom_torsion_site_symmetry_3
    _geom_torsion_site_symmetry_4
    _geom_torsion
    _geom_torsion_publ_flag
    C7 C2 C3 C4 . . . . 0.2(3) ?
    C1 C2 C3 C4 . . . . -179.95(18) ?
    C2 C3 C4 C5 . . . . -0.9(3) ?
    C3 C4 C5 C6 . . . . 0.4(3) ?
    C4 C5 C6 C7 . . . . 0.7(3) ?
    C3 C2 C7 C6 . . . . 0.9(3) ?
    C1 C2 C7 C6 . . . . -178.92(17) ?
    C3 C2 C7 N1 . . . . 179.88(17) ?
    C1 C2 C7 N1 . . . . 0.1(3) ?
    C5 C6 C7 C2 . . . . -1.4(3) ?
    C5 C6 C7 N1 . . . . 179.61(17) ?
    C8 N1 C7 C2 . . . . 134.3(2) ?
    C8 N1 C7 C6 . . . . -46.7(3) ?
    C7 N1 C8 O1 . . . . -3.0(3) ?
    C7 N1 C8 C9 . . . . 178.09(17) ?
    O1 C8 C9 S1 . . . . 50.5(2) ?
    N1 C8 C9 S1 . . . . -130.60(16) ?
    C10 S1 C9 C8 . . . . -100.06(15) ?
    C16 N2 C10 S1 . . . . -179.59(14) ?
    C16 N2 C10 S2 . . . . 0.1(2) ?
    C9 S1 C10 N2 . . . . 6.5(2) ?
    C9 S1 C10 S2 . . . . -173.28(11) ?
    C11 S2 C10 N2 . . . . -0.15(16) ?
    C11 S2 C10 S1 . . . . 179.60(12) ?
    C10 S2 C11 C12 . . . . -179.2(2) ?
    C10 S2 C11 C16 . . . . 0.11(15) ?
    C16 C11 C12 C13 . . . . 0.5(3) ?
    S2 C11 C12 C13 . . . . 179.73(16) ?
    C11 C12 C13 C14 . . . . -0.3(3) ?
    C12 C13 C14 C15 . . . . 0.2(3) ?
    C13 C14 C15 C16 . . . . -0.2(3) ?
    C10 N2 C16 C15 . . . . 179.80(19) ?
    C10 N2 C16 C11 . . . . -0.1(2) ?
    C14 C15 C16 N2 . . . . -179.45(18) ?
    C14 C15 C16 C11 . . . . 0.4(3) ?
    C12 C11 C16 N2 . . . . 179.32(17) ?
    S2 C11 C16 N2 . . . . -0.1(2) ?
    C12 C11 C16 C15 . . . . -0.5(3) ?
    S2 C11 C16 C15 . . . . -179.92(15) ?
loop_
    _geom_hbond_atom_site_label_D
    _geom_hbond_atom_site_label_H
    _geom_hbond_atom_site_label_A
    _geom_hbond_site_symmetry_A
    _geom_hbond_distance_DH
    _geom_hbond_distance_HA
    _geom_hbond_distance_DA
    _geom_hbond_angle_DHA
    _geom_hbond_publ_flag
    N1 H1 O1 1_655 0.81(2) 2.10(2) 2.906(2) 168(2) yes
