# Supplementary material for: 2-(1,3-Benzothiazol-2-ylsulfanyl)-N-(2-methylphenyl)acetamide
Source: Acta Crystallogr Sect E Struct Rep Online. 2012 Oct 20;68(Pt 11):o3138. doi: 10.1107/S1600536812042109 (PMC3515240; doi:10.1107/S1600536812042109)
Supplement: Supplementary file 2 [file e-68-o3138-Isup2.hkl]

# 
# h,k,l, Fc-squared, Fo-squared, sigma(Fo-squared) and status flag 
# 
data_I
_shelx_title ' shelx in P2(1)/n' 
_shelx_refln_list_code          4 
_shelx_F_calc_maximum      167.06 
_exptl_crystal_F_000       656.00 
_reflns_d_resolution_high  0.7599 
 
loop_ 
 _symmetry_equiv_pos_as_xyz 
 'x, y, z' 
 '-x+1/2, y+1/2, -z+1/2' 
 '-x, -y, -z' 
 'x-1/2, -y-1/2, z-1/2' 
 
_cell_length_a     4.7957 
_cell_length_b    27.4958 
_cell_length_c    10.9906 
_cell_angle_alpha  90.000 
_cell_angle_beta   97.048 
_cell_angle_gamma  90.000 
 
_shelx_F_squared_multiplier     1.000 
 
loop_ 
 _refln_index_h 
 _refln_index_k 
 _refln_index_l 
 _refln_F_squared_calc 
 _refln_F_squared_meas 
 _refln_F_squared_sigma 
 _refln_observed_status 
   2   0   0      127.17      137.08      5.38 o 
   4   0   0        0.05        4.35      2.94 o 
   6   0   0     1035.05     1151.81     51.27 o 
   1   1   0     4211.66     3978.37     25.13 o 
   2   1   0     2115.75     2066.39     18.99 o 
   3   1   0     4678.92     4808.05     57.23 o 
   4   1   0      940.80      913.75     18.29 o 
   5   1   0       41.16       40.12     11.21 o 
   6   1   0       72.86       39.10     23.04 o 
   0   2   0      212.75      200.34     39.21 o 
   1   2   0     8749.70     9255.73     70.43 o 
   2   2   0      746.03      739.49      8.11 o 
   3   2   0      175.76      173.88      8.34 o 
   4   2   0        4.88        5.85      1.82 o 
   5   2   0      667.56      676.92     34.25 o 
   6   2   0      343.44      257.93     83.41 o 
   1   3   0      538.40      557.64     10.14 o 
   2   3   0       99.99      111.05      3.64 o 
   3   3   0     1683.28     1644.17     21.04 o 
   4   3   0       84.04       78.03     13.16 o 
   5   3   0        0.62       10.77      6.83 o 
   6   3   0       74.08       68.27     26.13 o 
   0   4   0      635.66      612.06      8.39 o 
   1   4   0     3467.69     3410.24     38.70 o 
   2   4   0     2207.53     2263.68     21.78 o 
   3   4   0      536.43      542.96      9.95 o 
   4   4   0      123.64      105.58     14.71 o 
   5   4   0      487.13      503.68     27.42 o 
   6   4   0       34.75       33.07     19.77 o 
   1   5   0    27909.82    29616.05    272.42 o 
   2   5   0     5782.21     6137.06     57.13 o 
   3   5   0      104.17      105.76      9.81 o 
   4   5   0      111.15      103.91     12.77 o 
   5   5   0     1239.99     1222.95     63.89 o 
   6   5   0       16.34       21.16     14.10 o 
   0   6   0     1147.31     1145.56     12.83 o 
   1   6   0     2466.30     2604.96     34.62 o 
   2   6   0     4415.99     4645.61     60.29 o 
   3   6   0       44.16       47.92      5.39 o 
   4   6   0      327.41      341.37      9.13 o 
   5   6   0       47.52       50.16     15.36 o 
   6   6   0       27.39       10.32     26.60 o 
   1   7   0       11.69       12.03      1.61 o 
   2   7   0       64.43       54.77      4.59 o 
   3   7   0      425.66      395.34     10.72 o 
   4   7   0      255.29      254.31      8.86 o 
   5   7   0       55.34       47.69     17.96 o 
   6   7   0       24.98       21.41     13.41 o 
   0   8   0     4794.52     4741.03     65.00 o 
   1   8   0     1635.90     1563.18     12.25 o 
   2   8   0       80.74      107.42      5.36 o 
   3   8   0      442.73      419.74     11.79 o 
   4   8   0       82.35       89.25      6.76 o 
   5   8   0      142.35       86.25     25.99 o 
   6   8   0       15.71       15.10     13.66 o 
   1   9   0       54.14       92.96      4.82 o 
   2   9   0     1271.78     1238.87     17.45 o 
   3   9   0       57.24       47.65      4.63 o 
   4   9   0      182.80      167.51      7.58 o 
   5   9   0       78.24       67.55     24.25 o 
   6   9   0        8.74       19.30     20.74 o 
   0  10   0     4442.86     4504.43     83.09 o 
   1  10   0      121.01      150.99      6.14 o 
   2  10   0      500.71      457.22     10.03 o 
   3  10   0        6.84        7.91      1.99 o 
   4  10   0      105.33      103.93     15.83 o 
   5  10   0        0.71       -0.82      7.30 o 
   6  10   0       56.61       41.16     31.71 o 
   1  11   0      170.53      190.96      7.74 o 
   2  11   0      198.17      172.90      9.75 o 
   3  11   0      718.40      742.90     16.48 o 
   4  11   0      236.31      238.22     15.47 o 
   5  11   0      278.78      253.49     26.29 o 
   0  12   0      119.84      103.75      8.43 o 
   1  12   0       15.46       16.22      2.31 o 
   2  12   0     2504.16     2451.36     73.99 o 
   3  12   0       64.28       57.67      8.17 o 
   4  12   0      259.11      269.62     21.55 o 
   5  12   0      184.01      155.04     44.07 o 
   1  13   0     3332.34     3203.09     47.49 o 
   2  13   0        2.09        1.40      2.12 o 
   3  13   0      144.60      139.51     14.45 o 
   4  13   0        1.87        7.77      3.90 o 
   5  13   0      244.16      259.01     47.27 o 
   0  14   0       81.74       61.59      8.63 o 
   1  14   0     1129.02     1149.33     20.00 o 
   2  14   0       36.89       33.01      3.37 o 
   3  14   0      126.34      128.35     16.82 o 
   4  14   0        4.28       -1.01      4.93 o 
   5  14   0      207.02      179.14     51.06 o 
   1  15   0        7.69        7.57      2.95 o 
   2  15   0      914.56      865.12     28.93 o 
   3  15   0        3.90       10.51      4.79 o 
   4  15   0       39.98       46.96     11.83 o 
   5  15   0        0.11       22.32     21.83 o 
   0  16   0     2444.94     2449.61     53.08 o 
   1  16   0      148.93      173.01     15.41 o 
   2  16   0      601.07      636.06     27.47 o 
   3  16   0     2018.48     2087.90     59.83 o 
   4  16   0      229.67      240.11     17.23 o 
   5  16   0       12.85       22.78     12.69 o 
   1  17   0     1705.46     1762.90     53.32 o 
   2  17   0      196.71      199.61     15.94 o 
   3  17   0      252.31      269.74     18.16 o 
   4  17   0     1315.68     1390.77     56.24 o 
   5  17   0      105.92      129.23     41.68 o 
   0  18   0     5054.24     5029.49    173.41 o 
   1  18   0     1729.35     1734.45     51.41 o 
   2  18   0      281.66      280.04     22.83 o 
   3  18   0      241.52      253.87     25.86 o 
   4  18   0      149.93      174.67     22.34 o 
   5  18   0      237.36      173.93     66.70 o 
   1  19   0      206.83      227.16     26.25 o 
   2  19   0      128.03      164.05     18.77 o 
   3  19   0     1009.04     1114.02     35.49 o 
   4  19   0       76.59       76.06     12.33 o 
   5  19   0        2.97       10.62     14.21 o 
   0  20   0     1021.93     1026.20     29.54 o 
   1  20   0      742.88      793.76     22.39 o 
   2  20   0      364.78      409.30     26.42 o 
   3  20   0       37.82       23.70      5.80 o 
   4  20   0      393.53      416.48     31.73 o 
   5  20   0      174.85      108.02     37.88 o 
   1  21   0       31.05       23.92     11.98 o 
   2  21   0       16.14       18.25      4.94 o 
   3  21   0      188.60      178.45     23.45 o 
   4  21   0     1265.89     1414.60     74.35 o 
   5  21   0       43.94       42.84     15.97 o 
   0  22   0     1641.45     1648.43     41.95 o 
   1  22   0       81.85       91.49     12.36 o 
   2  22   0        6.36        9.20      5.36 o 
   3  22   0      489.30      460.32     23.40 o 
   4  22   0      372.86      373.04     25.42 o 
   1  23   0      387.84      407.34     19.00 o 
   2  23   0      268.97      295.84     24.47 o 
   3  23   0      551.73      602.46     26.61 o 
   4  23   0        0.39        5.12      4.84 o 
   0  24   0      154.74      157.63     22.65 o 
   1  24   0      565.38      543.36     35.08 o 
   2  24   0       17.38       21.04      7.12 o 
   3  24   0       74.78       74.72     11.00 o 
   4  24   0        1.64       16.63      5.14 o 
   1  25   0        1.38       15.66      6.42 o 
   2  25   0        0.31       11.19      4.39 o 
   3  25   0      504.21      541.30     33.62 o 
   4  25   0       29.46       52.07     11.70 o 
   0  26   0      655.02      667.52     33.93 o 
   1  26   0       22.50       33.73      8.00 o 
   2  26   0        0.05        0.51      6.59 o 
   3  26   0      374.40      415.64     33.72 o 
   4  26   0        5.61       11.02      7.02 o 
   1  27   0      112.64      111.82     16.40 o 
   2  27   0      130.86      132.00     18.86 o 
   3  27   0       27.25       34.04      7.55 o 
   4  27   0       20.06       19.14      8.60 o 
   0  28   0      107.27      114.78     28.37 o 
   1  28   0       14.48       14.19      6.56 o 
   2  28   0      471.81      508.21     31.38 o 
   3  28   0       50.25       37.96      6.91 o 
   1  29   0      163.95      151.28     30.17 o 
   2  29   0      182.39      137.61     25.82 o 
   3  29   0      277.54      271.48     35.04 o 
   0  30   0        8.16       13.38      9.01 o 
   1  30   0      677.94      729.91     41.84 o 
   2  30   0      242.27      254.91     33.63 o 
   3  30   0        9.60       17.58      6.82 o 
   1  31   0      403.52      491.66     45.92 o 
   2  31   0      298.01      331.90     26.07 o 
   3  31   0        9.53        7.14     10.22 o 
   0  32   0       58.49       66.92     24.44 o 
   1  32   0       48.39       51.10     13.42 o 
   2  32   0      119.43       92.04     24.98 o 
   1  33   0       13.17       21.18      6.88 o 
   2  33   0      341.59      357.38     42.20 o 
   0  34   0      185.13      170.63     59.26 o 
   1  34   0       35.48       38.21     11.78 o 
   2  34   0      165.60      139.81     46.39 o 
   1  35   0      512.58      591.44     61.89 o 
   0  36   0       27.29       48.84     13.77 o 
  -5   0   1        3.03       11.89      8.30 o 
  -3   0   1      300.32      343.32     15.51 o 
  -1   0   1     7369.75     6956.64     47.79 o 
   1   0   1      766.16      699.54     12.40 o 
   3   0   1      394.68      343.83     15.44 o 
   5   0   1       30.76      220.74     41.85 o 
  -6   1   1      590.01      703.05     56.75 o 
  -5   1   1       28.56       34.76      8.06 o 
  -4   1   1       16.20       17.21      3.54 o 
  -3   1   1      705.83      710.24     10.09 o 
  -2   1   1       77.00       92.76      4.40 o 
  -1   1   1        0.19        1.38      1.48 o 
   0   1   1      571.39      556.65      7.26 o 
   1   1   1     1234.94     1366.70     15.58 o 
   2   1   1      441.10      435.10      6.64 o 
   3   1   1      493.41      445.46     11.83 o 
   4   1   1       96.82       66.72      9.00 o 
   5   1   1        1.16        6.78     12.28 o 
   6   1   1       27.47       45.21     19.41 o 
  -6   2   1        5.66       16.30     12.55 o 
  -5   2   1       76.65       69.63     13.87 o 
  -4   2   1       13.09        7.68      1.72 o 
  -3   2   1       43.77       40.77      3.92 o 
  -2   2   1     1258.87     1122.93     11.69 o 
  -1   2   1      190.07      177.75      6.79 o 
   0   2   1     3148.01     3167.84     14.71 o 
   1   2   1     3120.16     3228.79     29.01 o 
   2   2   1     1156.99     1171.86     13.78 o 
   3   2   1       68.30       62.31      5.62 o 
   4   2   1     1361.73     1392.56     33.58 o 
   5   2   1       24.65       17.90     11.58 o 
   6   2   1      290.47      286.35     80.74 o 
  -6   3   1      218.01      184.26     64.91 o 
  -5   3   1        0.54        5.44      4.30 o 
  -4   3   1      304.57      287.66     10.32 o 
  -3   3   1      946.27      967.00     14.79 o 
  -2   3   1     1236.36     1211.63     12.39 o 
  -1   3   1        6.96       11.35      1.58 o 
   0   3   1     2524.83     2317.89     56.57 o 
   1   3   1     2756.98     2548.47     51.99 o 
   2   3   1        1.48        1.92      1.48 o 
   3   3   1      703.34      684.76     14.93 o 
   4   3   1       13.61       16.23      3.38 o 
   5   3   1      407.00      369.56     71.94 o 
   6   3   1        0.27       -0.94     16.72 o 
  -6   4   1       39.58       31.69     13.57 o 
  -5   4   1       42.55       44.40     12.00 o 
  -4   4   1       27.22       25.47      4.25 o 
  -3   4   1      605.51      548.78     10.31 o 
  -2   4   1      554.56      569.05      8.76 o 
  -1   4   1     8257.55     8518.79     61.11 o 
   0   4   1     6376.88     6119.66    132.96 o 
   1   4   1    14501.91    14952.55    164.01 o 
   2   4   1      282.01      242.45      5.23 o 
   3   4   1      210.27      175.08     11.33 o 
   4   4   1      276.95      275.93      7.69 o 
   5   4   1      103.84       89.49     18.58 o 
   6   4   1       13.67       17.88     14.59 o 
  -6   5   1        5.32       17.19     12.25 o 
  -5   5   1      186.29      147.43     30.88 o 
  -4   5   1      211.06      195.58     18.19 o 
  -3   5   1      928.58      964.84     22.68 o 
  -2   5   1      373.79      443.40      6.40 o 
  -1   5   1       29.91       44.08      4.30 o 
   0   5   1     6831.31     6868.30     78.27 o 
   1   5   1    27350.09    29612.70    357.56 o 
   2   5   1      246.39      288.03      6.27 o 
   3   5   1      484.35      497.07     13.02 o 
   4   5   1      248.57      211.53     13.49 o 
   5   5   1       20.47       23.49     19.58 o 
   6   5   1        2.87       12.57      7.59 o 
  -6   6   1       17.88       14.47      7.84 o 
  -5   6   1      103.13      112.20     23.95 o 
  -4   6   1        1.59        3.50      2.35 o 
  -3   6   1      890.46      900.37     21.47 o 
  -2   6   1     3233.33     3312.20     51.03 o 
  -1   6   1      464.37      417.67     11.04 o 
   0   6   1     7810.59     7880.03     90.27 o 
   1   6   1        4.77        8.12      3.47 o 
   2   6   1        8.03       10.73      1.86 o 
   3   6   1     1710.32     1714.61     41.79 o 
   4   6   1      826.89      873.42     28.62 o 
   5   6   1        0.78        7.41      4.58 o 
   6   6   1        1.09        4.58      9.06 o 
  -6   7   1       35.90       35.55     12.42 o 
  -5   7   1      628.15      642.24     29.06 o 
  -4   7   1      789.59      826.05     27.73 o 
  -3   7   1      905.60      897.03     21.42 o 
  -2   7   1        0.03        3.67      1.57 o 
  -1   7   1    16771.37    17742.39    120.31 o 
   0   7   1     4139.46     4136.75     43.25 o 
   1   7   1        6.06       10.93      1.91 o 
   2   7   1     1307.97     1342.78     18.43 o 
   3   7   1      409.47      390.51     12.65 o 
   4   7   1      216.45      200.04     12.52 o 
   5   7   1      848.45      868.36     35.99 o 
   6   7   1      334.96      347.43     40.98 o 
  -6   8   1        2.29       15.43     14.75 o 
  -5   8   1      154.84      129.94     29.41 o 
  -4   8   1      821.28      872.92     29.21 o 
  -3   8   1      193.25      212.41     11.13 o 
  -2   8   1       52.52       51.19      4.24 o 
  -1   8   1      380.14      413.06      7.49 o 
   0   8   1       20.90       22.73      2.53 o 
   1   8   1     1988.06     2020.61     34.72 o 
   2   8   1    10345.83    10534.77    157.62 o 
   3   8   1       36.08       39.96      6.09 o 
   4   8   1        3.07       11.36      5.08 o 
   5   8   1      105.63       86.19     21.18 o 
   6   8   1       66.49       53.80     20.78 o 
  -6   9   1       16.18       31.35     24.95 o 
  -5   9   1      548.78      506.57     33.88 o 
  -4   9   1     1190.99     1150.83     38.04 o 
  -3   9   1       13.61       14.14      2.11 o 
  -2   9   1     6121.91     6471.11     80.96 o 
  -1   9   1      223.99      213.16      9.40 o 
   0   9   1     3079.81     3157.21     34.68 o 
   1   9   1      977.58     1022.52     15.65 o 
   2   9   1       19.13       27.18      3.16 o 
   3   9   1      894.95      927.70     23.09 o 
   4   9   1      836.33      859.19     33.86 o 
   5   9   1       32.06       36.70     12.63 o 
  -5  10   1       76.25       68.79     22.01 o 
  -4  10   1     1610.09     1628.46     55.25 o 
  -3  10   1      158.22      145.72     12.80 o 
  -2  10   1     1392.59     1474.27     21.51 o 
  -1  10   1      820.85      774.60     22.34 o 
   0  10   1      557.11      523.98      7.75 o 
   1  10   1      315.86      270.47      5.49 o 
   2  10   1    11473.07    11591.06    257.86 o 
   3  10   1     3112.07     3230.40    100.38 o 
   4  10   1      103.49      113.94     17.66 o 
   5  10   1       34.67       32.58     10.74 o 
  -6  11   1        6.69       33.55     16.74 o 
  -5  11   1       31.37       28.15      7.80 o 
  -4  11   1       54.65       59.23      8.97 o 
  -3  11   1     1229.32     1173.01     23.37 o 
  -2  11   1      330.80      320.65     11.86 o 
  -1  11   1    10340.07    10624.28    159.31 o 
   0  11   1     1616.86     1725.12     17.87 o 
   1  11   1      310.16      314.29      6.86 o 
   2  11   1     1154.86     1182.02     21.31 o 
   3  11   1      749.40      759.33     21.59 o 
   4  11   1       25.58       24.88      8.55 o 
   5  11   1      760.94      868.81     67.67 o 
  -5  12   1       30.30       32.22      9.97 o 
  -4  12   1        0.55        6.01      2.49 o 
  -3  12   1     1034.28      999.53     22.81 o 
  -2  12   1      531.78      521.36      9.11 o 
  -1  12   1      209.94      182.00     10.22 o 
   0  12   1     2362.33     2420.83     23.51 o 
   1  12   1     1392.17     1347.14     22.53 o 
   2  12   1     2652.10     2593.58     41.97 o 
   3  12   1      574.24      538.83     24.45 o 
   4  12   1       60.93       74.86     15.78 o 
   5  12   1      411.34      378.06     42.41 o 
  -5  13   1        8.01        6.43      9.71 o 
  -4  13   1      226.03      216.01     12.47 o 
  -3  13   1      772.66      763.65     15.21 o 
  -2  13   1      317.73      257.97     12.80 o 
  -1  13   1      212.01      241.77     11.06 o 
   0  13   1      907.19      901.82     20.91 o 
   1  13   1       58.46       66.19      6.61 o 
   2  13   1     1754.63     1835.34     35.54 o 
   3  13   1     1277.98     1245.60     33.16 o 
   4  13   1      106.25       99.92     15.38 o 
   5  13   1       41.97       38.41     12.33 o 
  -5  14   1       95.29       99.85     29.82 o 
  -4  14   1      159.41      147.51     12.61 o 
  -3  14   1      303.87      297.44     16.30 o 
  -2  14   1       52.79       54.22      7.93 o 
  -1  14   1     3623.85     3631.28     91.98 o 
   0  14   1      109.20      118.10      6.64 o 
   1  14   1        1.09        5.05      2.07 o 
   2  14   1       50.15       37.28      5.08 o 
   3  14   1        4.89        2.45      2.05 o 
   4  14   1       14.95       19.35      7.27 o 
   5  14   1        3.52       15.98     20.58 o 
  -5  15   1        6.14       16.37      9.53 o 
  -4  15   1      326.52      358.65     17.15 o 
  -3  15   1     1751.57     1739.59     45.05 o 
  -2  15   1      365.13      380.61     16.98 o 
  -1  15   1     1934.56     1744.18     43.17 o 
   0  15   1      637.83      607.51     13.81 o 
   1  15   1      452.61      477.02     12.73 o 
   2  15   1       20.40       17.28      2.62 o 
   3  15   1      807.70      745.95     37.48 o 
   4  15   1       65.56       64.69     10.12 o 
   5  15   1      205.71      238.54     21.65 o 
  -5  16   1        3.52       10.45      7.97 o 
  -4  16   1     1488.18     1506.03     39.05 o 
  -3  16   1       15.14        9.25      2.19 o 
  -2  16   1     1259.55     1294.96     32.53 o 
  -1  16   1       17.81       31.65      4.83 o 
   0  16   1       86.69       82.29      8.04 o 
   1  16   1      645.87      657.45     15.42 o 
   2  16   1      177.51      156.92      9.05 o 
   3  16   1       23.41       17.32      4.33 o 
   4  16   1      625.34      636.20     33.63 o 
   5  16   1      188.05      154.20     41.92 o 
  -5  17   1       78.78       78.66     19.48 o 
  -4  17   1      127.99       99.57     17.49 o 
  -3  17   1      504.04      562.71     21.84 o 
  -2  17   1        3.07        5.00      5.87 o 
  -1  17   1        5.99       12.68      4.05 o 
   0  17   1      105.46      116.10      8.61 o 
   1  17   1      483.11      411.25     20.61 o 
   2  17   1        1.88        2.67      4.84 o 
   3  17   1      256.10      254.30     27.27 o 
   4  17   1      173.36      146.67     32.33 o 
   5  17   1        4.81       26.65     17.46 o 
  -5  18   1      133.40       86.03     29.37 o 
  -4  18   1       12.66       24.69      6.72 o 
  -3  18   1      120.33      120.37     11.91 o 
  -2  18   1       89.63      108.29     14.12 o 
  -1  18   1        2.25       11.13      5.60 o 
   0  18   1        0.05        6.68      2.20 o 
   1  18   1        6.50       14.47      3.88 o 
   2  18   1      237.69      238.48     19.92 o 
   3  18   1      594.81      586.12     25.84 o 
   4  18   1      415.24      431.43     34.12 o 
   5  18   1       20.28       24.68      6.45 o 
  -5  19   1       91.22       97.16     37.98 o 
  -4  19   1        4.28       12.90      4.23 o 
  -3  19   1        3.46        4.22      3.36 o 
  -2  19   1      697.83      700.88     22.14 o 
  -1  19   1      247.76      273.66     28.85 o 
   0  19   1      937.06      864.15     21.09 o 
   1  19   1       31.69       28.05      6.61 o 
   2  19   1      406.25      399.82     22.28 o 
   3  19   1        0.85        1.08      4.01 o 
   4  19   1      339.11      257.60     39.72 o 
   5  19   1        5.56       11.13      7.24 o 
  -5  20   1        3.70       -8.50     14.26 o 
  -4  20   1        1.25       11.55      6.24 o 
  -3  20   1      248.11      280.48     15.48 o 
  -2  20   1     2270.60     2078.28    173.70 o 
  -1  20   1      134.28      153.09     15.96 o 
   0  20   1      850.10      856.73     17.62 o 
   1  20   1      376.45      401.01     26.60 o 
   2  20   1       27.96       35.03      6.48 o 
   3  20   1      243.31      240.28     15.59 o 
   4  20   1      207.77      249.58     29.87 o 
   5  20   1        0.05       15.76     13.92 o 
  -5  21   1      688.02      700.76     79.36 o 
  -4  21   1       49.17       48.15     15.24 o 
  -3  21   1      835.46      920.22     36.26 o 
  -2  21   1      765.14      708.19     59.04 o 
  -1  21   1       22.02       29.00      4.55 o 
   0  21   1      386.29      357.54     22.90 o 
   1  21   1      156.07      154.83     17.77 o 
   2  21   1        1.35       20.65      6.59 o 
   3  21   1       44.45       54.38     10.66 o 
   4  21   1       33.81       20.15      6.16 o 
   5  21   1       11.57       19.22      9.90 o 
  -5  22   1       63.25       63.86     19.77 o 
  -4  22   1        3.36        8.81      5.51 o 
  -3  22   1      950.90     1013.33     31.68 o 
  -2  22   1      122.99      128.67     14.81 o 
  -1  22   1       62.63       77.25     10.95 o 
   0  22   1        2.85        4.03      2.54 o 
   1  22   1      240.42      243.23     21.08 o 
   2  22   1      307.21      325.34     19.71 o 
   3  22   1      344.04      386.01     20.40 o 
   4  22   1      622.48      584.18     34.22 o 
  -4  23   1      130.71      143.65     36.73 o 
  -3  23   1       13.10       13.87      6.09 o 
  -2  23   1       78.20       98.18     10.84 o 
  -1  23   1      146.21      160.13     15.00 o 
   0  23   1      641.74      596.49     41.15 o 
   1  23   1     3184.39     3253.88     99.62 o 
   2  23   1       38.24       35.88      7.93 o 
   3  23   1       98.86       93.22     15.59 o 
   4  23   1      132.09       93.27     17.58 o 
  -4  24   1       22.77       29.54      8.53 o 
  -3  24   1       16.01       11.82      5.71 o 
  -2  24   1      561.33      595.13     34.13 o 
  -1  24   1      749.90      762.90     29.60 o 
   0  24   1      296.28      320.25     13.81 o 
   1  24   1        4.78       11.39      5.42 o 
   2  24   1      154.88      150.95     20.68 o 
   3  24   1       23.39       23.87      6.02 o 
   4  24   1      676.31      760.64     53.19 o 
  -4  25   1       86.32       67.38     14.90 o 
  -3  25   1      377.13      402.44     20.09 o 
  -2  25   1      929.84     1021.46     32.63 o 
  -1  25   1       28.98       42.92      8.84 o 
   0  25   1     2070.11     2170.62     65.48 o 
   1  25   1      297.32      353.23     23.41 o 
   2  25   1      145.13      166.10     21.60 o 
   3  25   1      438.98      505.96     33.97 o 
   4  25   1      501.27      540.66     42.79 o 
  -4  26   1      252.96      253.40     31.27 o 
  -3  26   1      616.42      651.54     38.02 o 
  -2  26   1       17.58       19.23      5.80 o 
  -1  26   1      142.82      142.84     19.08 o 
   0  26   1        1.02       14.00      6.11 o 
   1  26   1      112.92      116.38     15.99 o 
   2  26   1      502.61      552.38     29.48 o 
   3  26   1      380.09      401.17     26.75 o 
   4  26   1        5.11       11.83      4.11 o 
  -4  27   1      121.91      122.92     37.95 o 
  -3  27   1       38.30       23.64      7.94 o 
  -2  27   1      338.65      332.51     30.52 o 
  -1  27   1      749.91      778.68     24.97 o 
   0  27   1      164.38      190.35     19.94 o 
   1  27   1      494.46      535.84     25.80 o 
   2  27   1        2.15        2.74      4.45 o 
   3  27   1      692.13      768.99     39.76 o 
   4  27   1       17.24       13.68      7.16 o 
  -3  28   1       24.94       27.40      7.19 o 
  -2  28   1      270.43      296.62     27.60 o 
  -1  28   1      148.75      156.56     20.35 o 
   0  28   1     1269.03     1358.52     46.15 o 
   1  28   1      353.18      271.07     25.62 o 
   2  28   1       18.03       14.75      5.53 o 
   3  28   1      360.18      349.83     62.77 o 
  -3  29   1       33.36       28.00     11.06 o 
  -2  29   1      131.37      126.92     17.98 o 
  -1  29   1      589.07      592.15     26.52 o 
   0  29   1        4.87       19.54      6.50 o 
   1  29   1      133.13      111.97     18.35 o 
   2  29   1       10.06       11.16      5.47 o 
   3  29   1      138.13      116.41     27.55 o 
  -3  30   1        1.46       10.98      5.53 o 
  -2  30   1       55.31       39.07      8.04 o 
  -1  30   1       14.60       14.42      6.24 o 
   0  30   1        0.09       22.05      8.14 o 
   1  30   1        0.06       11.71      7.35 o 
   2  30   1     1195.59     1298.02     54.66 o 
   3  30   1       71.53       66.13     19.77 o 
  -3  31   1      109.45       71.44     25.36 o 
  -2  31   1      631.32      657.27     24.70 o 
  -1  31   1      164.57      145.45     21.20 o 
   0  31   1      119.66      149.73     21.28 o 
   1  31   1       49.54       47.53      9.33 o 
   2  31   1        2.09       11.72     10.42 o 
   3  31   1      148.45       91.18     32.51 o 
  -2  32   1        5.21        7.06      6.31 o 
  -1  32   1        1.19        6.75      8.27 o 
   0  32   1      116.94      109.14     21.53 o 
   1  32   1      143.46      149.18     32.35 o 
   2  32   1      142.66      135.65     33.22 o 
  -2  33   1       42.09       41.96     13.58 o 
  -1  33   1      987.07     1129.11     44.54 o 
   0  33   1      144.79      114.72     28.85 o 
   1  33   1       20.82       29.87     10.78 o 
   2  33   1        1.52       14.90      9.87 o 
  -2  34   1      167.95      105.08     34.28 o 
  -1  34   1      114.21       96.16     25.43 o 
   0  34   1       63.27       50.53     16.79 o 
   1  34   1      273.32      198.61     48.25 o 
   2  34   1      258.16      181.26     60.07 o 
  -1  35   1       39.76       40.12      9.39 o 
   0  35   1       51.93       57.37     12.76 o 
   1  35   1      121.95       94.37     28.20 o 
   0  36   1        8.03       10.99      8.04 o 
  -6   0   2       41.25       49.60     15.20 o 
  -4   0   2      277.92      281.20     41.74 o 
  -2   0   2     2083.42     1855.72     45.42 o 
   0   0   2     1714.43     1656.48     14.02 o 
   2   0   2     1013.40      963.98     17.00 o 
   4   0   2     3251.96     3357.70    129.10 o 
   6   0   2      275.18      331.48     55.47 o 
  -6   1   2       42.12       30.86     13.25 o 
  -5   1   2       52.40       52.14     12.70 o 
  -4   1   2      124.00      118.44     16.54 o 
  -3   1   2      193.03      189.32     17.18 o 
  -2   1   2     1528.29     1473.56     21.24 o 
  -1   1   2      440.34      479.11      5.10 o 
   0   1   2     5168.58     5059.02     27.88 o 
   1   1   2     4072.16     4091.34     29.06 o 
   2   1   2      410.66      394.02     10.31 o 
   3   1   2       38.99       40.52      4.39 o 
   4   1   2      328.05      346.49      8.91 o 
   5   1   2     1052.23     1153.93     58.00 o 
   6   1   2      201.04      171.26     51.20 o 
  -6   2   2       19.16       30.68     15.14 o 
  -5   2   2     1197.66     1272.87     51.68 o 
  -4   2   2      267.80      260.28     14.59 o 
  -3   2   2      382.08      357.79     17.03 o 
  -2   2   2      122.29      131.10      5.83 o 
  -1   2   2     2759.53     2644.97     20.36 o 
   0   2   2     1504.20     1418.01      9.18 o 
   1   2   2     1275.65     1242.26      9.42 o 
   2   2   2      156.67      169.92      6.32 o 
   3   2   2      760.11      752.98     18.57 o 
   4   2   2      135.02      132.34      5.27 o 
   5   2   2      708.84      755.32     51.58 o 
   6   2   2        6.78       20.18      8.41 o 
  -6   3   2       22.73       19.58     17.58 o 
  -5   3   2      389.11      418.38     24.66 o 
  -4   3   2      610.33      574.36     16.97 o 
  -3   3   2      441.77      416.33     18.32 o 
  -2   3   2     1290.41     1196.15     44.71 o 
  -1   3   2       65.40       70.05      4.39 o 
   0   3   2     1383.84     1344.63     13.32 o 
   1   3   2    10324.40    10364.48     95.89 o 
   2   3   2       96.06      122.24      9.80 o 
   3   3   2      471.66      492.28     12.74 o 
   4   3   2       48.26       42.03      6.37 o 
   5   3   2        2.54        9.34      4.39 o 
   6   3   2      166.42       92.92     40.78 o 
  -6   4   2       10.85       20.04      9.51 o 
  -5   4   2       69.62       49.89     11.38 o 
  -4   4   2     2124.97     2064.62     52.37 o 
  -3   4   2      213.71      192.75     14.45 o 
  -2   4   2        8.87        4.34      1.49 o 
  -1   4   2     1075.13     1056.26      7.36 o 
   0   4   2      678.32      656.52     10.68 o 
   1   4   2     5180.84     5392.50     72.59 o 
   2   4   2     1162.24     1093.76     17.42 o 
   3   4   2        0.22        5.96      2.96 o 
   4   4   2     1981.23     2045.65     62.96 o 
   5   4   2        3.38       10.81      4.12 o 
   6   4   2        1.57      -11.13     18.84 o 
  -6   5   2      102.91       87.46     33.34 o 
  -5   5   2       37.87       41.52      9.26 o 
  -4   5   2      502.63      530.53     19.07 o 
  -3   5   2        1.13        9.58      1.75 o 
  -2   5   2      193.34      249.60      6.71 o 
  -1   5   2     4399.91     4502.01     26.79 o 
   0   5   2      170.25      171.70      4.04 o 
   1   5   2      577.21      589.28      7.48 o 
   2   5   2      550.58      542.87     13.20 o 
   3   5   2      302.25      276.93     16.35 o 
   4   5   2      216.62      216.05     24.53 o 
   5   5   2      482.84      546.25     33.80 o 
   6   5   2       20.25       18.45     18.51 o 
  -6   6   2      506.50      487.28     84.96 o 
  -5   6   2     1049.18     1079.25     44.23 o 
  -4   6   2      170.64      163.22     18.48 o 
  -3   6   2        0.74        4.56      2.09 o 
  -2   6   2        5.64        8.03      1.61 o 
  -1   6   2      601.10      606.28      7.57 o 
   0   6   2       11.30       22.03      2.84 o 
   1   6   2     7855.21     8330.29     76.49 o 
   2   6   2      592.50      563.41     14.99 o 
   3   6   2      142.93      141.83     17.21 o 
   4   6   2       58.80       53.32     11.67 o 
   5   6   2       18.54       13.19      7.45 o 
   6   6   2      209.83      238.30    116.29 o 
  -6   7   2      170.40      111.74     39.75 o 
  -5   7   2       55.62       47.59      9.07 o 
  -4   7   2      613.97      570.43     17.82 o 
  -3   7   2      124.39      116.35     10.19 o 
  -2   7   2     1653.44     1804.76     46.68 o 
  -1   7   2        9.43       21.32      2.41 o 
   0   7   2      715.11      712.53      9.48 o 
   1   7   2      299.13      264.61      5.62 o 
   2   7   2     1501.33     1490.31     25.17 o 
   3   7   2        3.83        2.88      6.02 o 
   4   7   2       38.84       36.35      9.48 o 
   5   7   2      464.13      466.75     48.67 o 
  -6   8   2        2.89        6.20     12.17 o 
  -5   8   2       24.27       21.41      8.10 o 
  -4   8   2      227.74      236.54      6.40 o 
  -3   8   2       22.64       17.96      2.62 o 
  -2   8   2      227.78      219.82      8.03 o 
  -1   8   2     1173.55     1066.89     11.99 o 
   0   8   2      598.30      588.02      8.03 o 
   1   8   2       93.31      103.46      5.56 o 
   2   8   2     1356.87     1305.28     29.26 o 
   3   8   2       84.86       89.47     15.22 o 
   4   8   2       71.47       71.77     15.75 o 
   5   8   2        4.91       14.02      7.02 o 
  -6   9   2       68.22       56.85     47.40 o 
  -5   9   2      118.61      118.66     26.24 o 
  -4   9   2      194.14      192.35      9.39 o 
  -3   9   2      916.03      899.21     17.67 o 
  -2   9   2        0.06        5.20      1.89 o 
  -1   9   2      297.85      293.69      5.42 o 
   0   9   2      301.54      284.60      5.54 o 
   1   9   2       27.92       24.81      2.63 o 
   2   9   2     2199.16     2297.71     41.73 o 
   3   9   2      236.87      240.79     34.63 o 
   4   9   2      357.56      347.98     24.91 o 
   5   9   2      126.16      139.10     11.98 o 
  -5  10   2       28.34       34.05     11.31 o 
  -4  10   2      112.90       98.00     13.83 o 
  -3  10   2        0.02        6.12      2.30 o 
  -2  10   2      777.42      836.84     17.56 o 
  -1  10   2      547.11      644.75     11.41 o 
   0  10   2     1567.32     1461.13     16.60 o 
   1  10   2     1079.55     1126.67     18.98 o 
   2  10   2      109.38      133.03     10.32 o 
   3  10   2      147.97      147.98     24.10 o 
   4  10   2       51.17       47.69     11.23 o 
   5  10   2       77.48       45.91     17.72 o 
  -6  11   2       60.00       15.20     15.07 o 
  -5  11   2        1.14        3.13      9.00 o 
  -4  11   2     1920.80     1931.15     52.19 o 
  -3  11   2      748.66      766.31     15.83 o 
  -2  11   2      312.37      327.49     13.36 o 
  -1  11   2      168.19      177.02      7.81 o 
   0  11   2        7.01        8.54      1.99 o 
   1  11   2     2537.81     2734.02     44.00 o 
   2  11   2     2584.22     2582.77     41.55 o 
   3  11   2       52.88       60.38     10.81 o 
   4  11   2       20.87       20.05      5.88 o 
   5  11   2        9.46       12.28      7.34 o 
  -5  12   2       58.91       49.71     12.23 o 
  -4  12   2      376.04      367.64     14.99 o 
  -3  12   2      310.28      276.72     12.48 o 
  -2  12   2       40.74       34.02      4.18 o 
  -1  12   2       34.10       29.87      2.87 o 
   0  12   2     3402.19     3332.00     65.79 o 
   1  12   2     1154.27     1191.28     31.15 o 
   2  12   2      106.56      121.64      8.57 o 
   3  12   2      208.77      249.19     39.35 o 
   4  12   2      489.05      488.72     38.41 o 
   5  12   2       88.97       71.69     19.87 o 
  -5  13   2       61.03       33.04     19.15 o 
  -4  13   2      210.98      207.52      7.70 o 
  -3  13   2     3274.49     3142.82    106.15 o 
  -2  13   2      350.18      303.16     13.24 o 
  -1  13   2      606.69      618.89     11.74 o 
   0  13   2      164.69      190.83      8.37 o 
   1  13   2        5.38        9.53      2.03 o 
   2  13   2      762.69      716.15     25.76 o 
   3  13   2     3759.78     3589.71    131.58 o 
   4  13   2      192.56      191.55     20.66 o 
   5  13   2      210.85      173.24     30.32 o 
  -5  14   2      349.16      377.58     45.01 o 
  -4  14   2      469.22      476.56     26.18 o 
  -3  14   2      151.48      146.46     13.72 o 
  -2  14   2      301.49      332.60     13.78 o 
  -1  14   2     1868.90     1864.13     32.56 o 
   0  14   2      347.70      300.99     11.49 o 
   1  14   2      733.64      708.07     13.97 o 
   2  14   2      187.61      164.41     14.44 o 
   3  14   2      380.24      327.50     24.80 o 
   4  14   2       66.78       78.61     11.06 o 
   5  14   2      642.83      685.61     65.13 o 
  -5  15   2      125.23      133.22     29.36 o 
  -4  15   2      188.39      203.91     14.04 o 
  -3  15   2     1000.53      892.29     21.48 o 
  -2  15   2      167.20      197.17     23.89 o 
  -1  15   2      502.96      468.96     14.08 o 
   0  15   2     1117.49     1201.56     38.01 o 
   1  15   2      830.74      746.51     14.94 o 
   2  15   2     2861.90     2832.85     58.76 o 
   3  15   2     4313.45     4022.92    241.28 o 
   4  15   2      395.59      382.08     53.47 o 
   5  15   2      140.76      101.66     30.41 o 
  -5  16   2      158.84      201.46     24.29 o 
  -4  16   2      243.05      243.20     12.38 o 
  -3  16   2       76.44       65.31      6.98 o 
  -2  16   2      329.38      356.62     22.20 o 
  -1  16   2       80.36       69.67     12.01 o 
   0  16   2     5925.73     6154.73    103.92 o 
   1  16   2      576.41      573.06     42.50 o 
   2  16   2     1023.32     1021.95     24.47 o 
   3  16   2       84.77       86.18     12.82 o 
   4  16   2      510.77      550.14     36.14 o 
   5  16   2        8.88       14.66      7.67 o 
  -5  17   2      118.97       72.69     23.85 o 
  -4  17   2       78.85       69.00     12.64 o 
  -3  17   2        2.39        4.56      5.42 o 
  -2  17   2     2044.24     1884.49     45.07 o 
  -1  17   2      827.91      827.50     21.53 o 
   0  17   2      406.47      399.44     17.46 o 
   1  17   2      690.24      668.79     23.15 o 
   2  17   2      150.68      144.30     10.48 o 
   3  17   2     1602.36     1680.48     67.53 o 
   4  17   2      467.49      488.55     28.67 o 
   5  17   2      537.67      552.10     52.19 o 
  -5  18   2      336.66      328.98     46.57 o 
  -4  18   2      872.94      915.23     34.31 o 
  -3  18   2       53.82       67.52      7.98 o 
  -2  18   2      978.83      964.05     40.17 o 
  -1  18   2     1718.43     1730.89     57.30 o 
   0  18   2      327.12      317.21     13.08 o 
   1  18   2      497.29      508.17     14.92 o 
   2  18   2     2153.77     2073.11     75.45 o 
   3  18   2      118.81      138.16     24.88 o 
   4  18   2     1626.80     1623.29     62.53 o 
   5  18   2      408.29      408.10     59.63 o 
  -5  19   2      228.90      246.83     32.13 o 
  -4  19   2        0.06        5.93      5.96 o 
  -3  19   2       12.14       34.76      7.46 o 
  -2  19   2      359.39      339.54     21.93 o 
  -1  19   2      592.43      541.08     25.86 o 
   0  19   2      922.43      933.49     20.45 o 
   1  19   2     2175.88     2168.05     50.95 o 
   2  19   2      128.75      109.17      7.71 o 
   3  19   2        4.82       12.54      6.55 o 
   4  19   2       67.39       69.97     18.96 o 
   5  19   2      116.59       91.09     30.02 o 
  -5  20   2      281.20      354.10     65.11 o 
  -4  20   2      141.20      111.80     21.89 o 
  -3  20   2      154.47      199.80     26.26 o 
  -2  20   2      351.27      343.10     27.16 o 
  -1  20   2     1026.61     1033.36     31.78 o 
   0  20   2       78.02       74.19      7.84 o 
   1  20   2     1582.18     1577.32     36.35 o 
   2  20   2        3.03       13.04      4.86 o 
   3  20   2      249.91      223.61     39.51 o 
   4  20   2        3.96       20.92      8.93 o 
   5  20   2      866.06      830.95     72.67 o 
  -5  21   2      157.22      136.71     77.30 o 
  -4  21   2        4.94        2.87      5.86 o 
  -3  21   2      325.64      345.94     27.55 o 
  -2  21   2      124.50      131.39     16.40 o 
  -1  21   2       27.67       28.99      5.34 o 
   0  21   2      986.08      958.31     20.15 o 
   1  21   2     1612.48     1651.60     34.88 o 
   2  21   2      249.27      256.09     19.81 o 
   3  21   2        1.84       14.60      6.14 o 
   4  21   2       42.30       57.80     16.99 o 
  -5  22   2        6.93       11.42      7.79 o 
  -4  22   2      219.55      261.94     26.57 o 
  -3  22   2       79.62       75.82     12.12 o 
  -2  22   2      987.87     1055.45     35.21 o 
  -1  22   2      280.49      289.27     30.54 o 
   0  22   2       37.68       39.75      5.41 o 
   1  22   2      408.22      438.24     17.71 o 
   2  22   2      116.67      740.10    504.68 o 
   3  22   2       74.25       89.14     13.56 o 
   4  22   2     1045.24     1154.83     46.58 o 
  -4  23   2       43.40       37.75     13.70 o 
  -3  23   2      151.26      148.77     16.28 o 
  -2  23   2        4.73        2.27      6.09 o 
  -1  23   2      389.62      391.52     37.18 o 
   0  23   2      140.08      127.81     13.93 o 
   1  23   2     2538.74     2544.51     73.47 o 
   2  23   2       29.22       39.37      9.11 o 
   3  23   2        4.82       16.27      7.53 o 
   4  23   2      168.85      119.61     28.50 o 
  -4  24   2      178.87      143.30     39.12 o 
  -3  24   2      344.06      377.65     19.16 o 
  -2  24   2      126.39      143.69     16.32 o 
  -1  24   2      316.32      354.22     29.28 o 
   0  24   2      573.73      567.63     28.85 o 
   1  24   2        4.27       12.00      4.12 o 
   2  24   2      350.44      302.94     22.35 o 
   3  24   2      154.14      161.66     21.77 o 
   4  24   2      176.13      119.48     27.23 o 
  -4  25   2       99.50       88.63     24.54 o 
  -3  25   2       62.65       62.82     10.82 o 
  -2  25   2      102.50      123.33     15.04 o 
  -1  25   2      167.36      161.05     20.04 o 
   0  25   2        0.77        5.12      5.02 o 
   1  25   2       35.83       38.00      7.20 o 
   2  25   2      153.00      174.89     23.63 o 
   3  25   2      115.01      133.95     25.54 o 
   4  25   2        0.06        7.73      6.09 o 
  -4  26   2      374.97      376.73     29.13 o 
  -3  26   2       42.40       37.50      8.09 o 
  -2  26   2      591.45      592.02     26.51 o 
  -1  26   2       63.58       52.05     11.25 o 
   0  26   2      152.10      158.05     12.85 o 
   1  26   2        2.34       12.23      4.54 o 
   2  26   2       38.33       50.81     14.70 o 
   3  26   2       10.33       20.59      6.22 o 
   4  26   2        3.90        5.29      6.55 o 
  -4  27   2       23.85       23.08      8.24 o 
  -3  27   2      220.56      229.20     24.72 o 
  -2  27   2      327.32      348.03     26.48 o 
  -1  27   2      376.61      394.46     21.50 o 
   0  27   2      301.26      327.16     47.70 o 
   1  27   2      108.74       96.43     17.94 o 
   2  27   2      661.37      706.13     30.03 o 
   3  27   2      171.10      167.29     38.29 o 
  -3  28   2       89.78       63.81     16.41 o 
  -2  28   2        5.14       15.34      5.51 o 
  -1  28   2        7.04        6.05      5.17 o 
   0  28   2      413.68      416.86     49.99 o 
   1  28   2      260.35      237.88     20.42 o 
   2  28   2        0.35       11.40      8.03 o 
   3  28   2       41.08       44.09     11.33 o 
  -3  29   2      172.86      154.49     20.05 o 
  -2  29   2       95.44       85.94     15.43 o 
  -1  29   2      503.37      485.37     23.58 o 
   0  29   2      166.47      179.63     32.43 o 
   1  29   2      127.64      118.19     25.75 o 
   2  29   2      266.06      299.77     41.90 o 
   3  29   2      127.88       84.91     24.83 o 
  -3  30   2       73.60       49.51     18.58 o 
  -2  30   2       58.27       57.42     10.24 o 
  -1  30   2      255.72      256.18     22.30 o 
   0  30   2       19.58       28.45      9.31 o 
   1  30   2       27.80       29.23      8.49 o 
   2  30   2        3.54       11.33      5.45 o 
   3  30   2        3.98       14.71      7.08 o 
  -3  31   2      400.87      438.80     35.70 o 
  -2  31   2       49.58       30.00      9.28 o 
  -1  31   2        1.30       14.86      7.00 o 
   0  31   2      372.55      334.08     36.45 o 
   1  31   2      103.63       84.20     19.74 o 
   2  31   2       19.90       35.77      9.98 o 
   3  31   2      249.01      244.12     72.71 o 
  -2  32   2        7.10       13.67      7.34 o 
  -1  32   2     1079.54     1102.45     39.28 o 
   0  32   2      280.17      357.33     44.14 o 
   1  32   2       21.20       27.97     12.53 o 
   2  32   2        1.63        5.64     10.74 o 
  -2  33   2       14.09       18.10      6.97 o 
  -1  33   2      188.02      168.61     30.99 o 
   0  33   2      219.38      193.60     39.90 o 
   1  33   2        0.72       21.13     13.07 o 
   2  33   2      488.93      564.96     79.13 o 
  -2  34   2       18.31       18.51      5.87 o 
  -1  34   2      501.19      559.65     33.49 o 
   0  34   2      129.37      110.13     22.51 o 
   1  34   2       61.30       46.75     12.85 o 
  -1  35   2      144.50      107.04     31.11 o 
   0  35   2       95.72       67.58     18.97 o 
   1  35   2      107.85       87.22     17.58 o 
  -5   0   3     1777.36     1977.89     73.08 o 
  -3   0   3      787.34      843.40     42.53 o 
  -1   0   3     3556.35     3592.72     34.17 o 
   1   0   3     1604.06     1438.76     17.60 o 
   3   0   3       29.28       33.91      4.63 o 
   5   0   3       44.25       45.70     18.18 o 
  -6   1   3       27.82        9.86     14.64 o 
  -5   1   3      123.88      100.49     13.68 o 
  -4   1   3       99.94       98.23     11.12 o 
  -3   1   3      571.08      632.16     23.32 o 
  -2   1   3     1471.69     1468.33     18.68 o 
  -1   1   3       74.88       74.77      6.11 o 
   0   1   3     2234.81     2162.93     18.95 o 
   1   1   3      129.77      138.01      6.48 o 
   2   1   3       20.35       41.59      3.84 o 
   3   1   3      708.71      717.72     14.30 o 
   4   1   3      173.76      160.20     11.80 o 
   5   1   3      279.34      273.17     43.89 o 
  -6   2   3        0.09        1.09     11.52 o 
  -5   2   3       13.70       27.79     10.81 o 
  -4   2   3      837.80      849.45     27.62 o 
  -3   2   3      236.72      264.74     20.48 o 
  -2   2   3        3.11        1.21      1.34 o 
  -1   2   3      402.08      373.00      7.05 o 
   0   2   3       78.82       90.87      7.80 o 
   1   2   3        0.90        4.23      1.30 o 
   2   2   3     1971.02     1870.86     28.03 o 
   3   2   3     1724.37     1751.23     33.78 o 
   4   2   3      237.22      233.34     27.97 o 
   5   2   3       11.13       15.59      6.51 o 
  -6   3   3       34.04       28.35     21.76 o 
  -5   3   3      100.35       84.73     13.69 o 
  -4   3   3      445.68      425.06     20.32 o 
  -3   3   3      599.26      616.07     19.18 o 
  -2   3   3      172.12      140.23      7.85 o 
  -1   3   3     2534.36     2336.01     41.37 o 
   0   3   3      258.89      251.89      4.74 o 
   1   3   3     1516.32     1512.37     16.54 o 
   2   3   3      674.36      704.47     17.22 o 
   3   3   3       73.83       72.28      8.18 o 
   4   3   3      858.75      915.12     37.11 o 
   5   3   3       10.74       11.56      8.01 o 
  -6   4   3        3.11       22.86     15.90 o 
  -5   4   3      755.69      809.67     35.12 o 
  -4   4   3       16.58        8.82      7.96 o 
  -3   4   3       66.80       78.28      8.49 o 
  -2   4   3     2908.21     3016.20     38.69 o 
  -1   4   3      781.26      726.06      8.51 o 
   0   4   3      237.72      214.53      4.55 o 
   1   4   3     2939.38     2843.79     32.42 o 
   2   4   3      247.95      239.06     12.08 o 
   3   4   3       60.57       73.26     10.50 o 
   4   4   3      178.33      153.64     15.54 o 
   5   4   3      156.56      107.73     25.05 o 
  -6   5   3      241.26      219.14     66.10 o 
  -5   5   3      269.04      318.09     19.86 o 
  -4   5   3       29.35       26.89      6.10 o 
  -3   5   3      145.10      157.29     15.77 o 
  -2   5   3      914.81      941.52     14.82 o 
  -1   5   3     1812.03     1776.63     12.77 o 
   0   5   3     6866.03     6855.41     57.57 o 
   1   5   3        0.99        8.11      2.67 o 
   2   5   3       94.03       99.85      8.50 o 
   3   5   3       34.18       34.21      5.37 o 
   4   5   3      178.24      208.38     32.68 o 
   5   5   3     1830.53     1860.55    131.39 o 
  -6   6   3        2.81       10.92      5.82 o 
  -5   6   3       14.16       19.55      4.66 o 
  -4   6   3      263.82      259.16     17.74 o 
  -3   6   3     1045.13     1082.70     32.70 o 
  -2   6   3      993.66     1021.32     19.84 o 
  -1   6   3      332.07      340.21      5.38 o 
   0   6   3     1273.61     1268.38     11.30 o 
   1   6   3      194.64      199.95      5.88 o 
   2   6   3     2894.59     2998.77     52.66 o 
   3   6   3      960.81      898.19     27.02 o 
   4   6   3     1874.13     2042.24     78.65 o 
   5   6   3      159.11      168.84     41.65 o 
  -6   7   3       44.40       28.93     13.74 o 
  -5   7   3      261.18      267.55     20.51 o 
  -4   7   3      135.46      129.10     11.59 o 
  -3   7   3      236.85      245.86      9.25 o 
  -2   7   3      608.60      566.22     10.65 o 
  -1   7   3      360.78      390.25      6.56 o 
   0   7   3     1191.23     1158.42     10.48 o 
   1   7   3     3212.66     3153.25     41.10 o 
   2   7   3     2794.56     3002.92     53.04 o 
   3   7   3     1851.79     1914.57     52.89 o 
   4   7   3       82.77       99.48     17.17 o 
   5   7   3       19.16       15.87     12.75 o 
  -6   8   3      138.33      105.98     76.51 o 
  -5   8   3      330.55      283.77     38.49 o 
  -4   8   3      219.97      203.62     15.54 o 
  -3   8   3       18.00       10.63      1.89 o 
  -2   8   3     4049.98     4124.01     59.68 o 
  -1   8   3       35.66       68.19      5.44 o 
   0   8   3        0.17        1.36      2.46 o 
   1   8   3      396.37      403.42      8.37 o 
   2   8   3      778.13      741.09     26.02 o 
   3   8   3      425.70      412.56     17.37 o 
   4   8   3     1199.55     1273.69     62.09 o 
   5   8   3      164.29      113.13     41.59 o 
  -6   9   3      712.24      669.52     77.78 o 
  -5   9   3       56.05       52.73      9.54 o 
  -4   9   3        2.04        4.87      3.17 o 
  -3   9   3      104.99      114.92      7.17 o 
  -2   9   3      111.39      124.87      7.72 o 
  -1   9   3      397.89      440.36      7.89 o 
   0   9   3     7154.84     7099.40     88.78 o 
   1   9   3       21.75       13.87      3.17 o 
   2   9   3     1587.42     1551.87     66.82 o 
   3   9   3      122.20      133.01     20.83 o 
   4   9   3      284.58      292.06     26.07 o 
   5   9   3      151.14      122.05     37.54 o 
  -6  10   3       12.50        8.47     13.74 o 
  -5  10   3       31.79       29.91     10.55 o 
  -4  10   3      156.42      170.62     11.56 o 
  -3  10   3      877.42      917.87     18.74 o 
  -2  10   3       45.90       36.85      4.66 o 
  -1  10   3     1324.25     1377.56     22.06 o 
   0  10   3      895.46      927.28     14.62 o 
   1  10   3       63.58       66.94      9.92 o 
   2  10   3       34.75       35.23      3.66 o 
   3  10   3     2516.54     2533.52     73.34 o 
   4  10   3      879.48      957.00     50.42 o 
   5  10   3        0.02       13.10     22.02 o 
  -5  11   3      643.33      663.07     43.71 o 
  -4  11   3      179.92      167.61     13.12 o 
  -3  11   3        2.25        7.87      4.26 o 
  -2  11   3        9.65       17.56      3.42 o 
  -1  11   3       10.42       26.32      3.60 o 
   0  11   3     2171.10     2158.77     87.09 o 
   1  11   3     1140.77     1169.11     25.17 o 
   2  11   3       11.52       23.63      4.73 o 
   3  11   3     6289.85     6860.25    186.09 o 
   4  11   3        1.36        9.73      6.35 o 
   5  11   3        2.48        9.31     11.63 o 
  -5  12   3        0.24        9.76      6.94 o 
  -4  12   3        0.44        0.36      9.31 o 
  -3  12   3     1257.34     1245.45     33.84 o 
  -2  12   3      513.86      498.30     12.72 o 
  -1  12   3      734.82      796.45     17.06 o 
   0  12   3     1781.55     1850.22     30.95 o 
   1  12   3     2198.93     2165.79    140.11 o 
   2  12   3       92.88       90.59      8.15 o 
   3  12   3      156.22      164.80     25.27 o 
   4  12   3      484.71      534.57     34.01 o 
   5  12   3       45.81       20.96     12.80 o 
  -5  13   3       97.47       65.39     23.39 o 
  -4  13   3        8.45       12.67      4.18 o 
  -3  13   3       17.72       11.29      3.44 o 
  -2  13   3        0.24        7.75      2.75 o 
  -1  13   3       64.41       63.05      7.98 o 
   0  13   3     1197.93     1037.35     27.15 o 
   1  13   3      299.33      300.16     13.70 o 
   2  13   3       28.09       27.00      4.32 o 
   3  13   3      279.88      333.93     45.68 o 
   4  13   3      445.32      443.26     37.80 o 
   5  13   3       10.10        7.13      7.96 o 
  -5  14   3      190.64      210.41     20.17 o 
  -4  14   3      658.85      647.58     21.42 o 
  -3  14   3      153.81      155.73     12.39 o 
  -2  14   3        1.32        3.69      3.94 o 
  -1  14   3      823.10      792.20     14.06 o 
   0  14   3      235.71      223.62     14.13 o 
   1  14   3      629.19      610.27     12.50 o 
   2  14   3      276.47      281.49     16.15 o 
   3  14   3      124.08      145.66     23.87 o 
   4  14   3       56.59       62.93     12.17 o 
   5  14   3       46.59       35.60     11.90 o 
  -5  15   3       24.07       29.57     16.56 o 
  -4  15   3       38.14       22.84      6.76 o 
  -3  15   3      208.10      201.63     13.03 o 
  -2  15   3     1101.79      960.09     64.52 o 
  -1  15   3      254.84      256.60     12.15 o 
   0  15   3      871.03      909.67     19.01 o 
   1  15   3      524.75      506.60     15.52 o 
   2  15   3       63.48       67.00      7.60 o 
   3  15   3      286.98      348.08     34.59 o 
   4  15   3      104.57      110.19     22.01 o 
   5  15   3        0.26       10.06      5.07 o 
  -5  16   3       29.18       13.35     15.77 o 
  -4  16   3       25.32       24.11     12.11 o 
  -3  16   3     1397.56     1328.92     38.26 o 
  -2  16   3     1171.77     1233.57     28.30 o 
  -1  16   3       23.87       31.38      4.18 o 
   0  16   3       43.80       54.43      6.33 o 
   1  16   3      948.87      836.25     38.53 o 
   2  16   3      827.68      777.72     19.96 o 
   3  16   3      562.94      624.72     46.71 o 
   4  16   3     1091.31     1116.94     46.97 o 
   5  16   3       61.03       51.11     12.83 o 
  -5  17   3       59.05       56.94     23.12 o 
  -4  17   3      720.66      685.33     30.31 o 
  -3  17   3       15.08       22.67      4.69 o 
  -2  17   3       22.59       14.53      2.74 o 
  -1  17   3     1164.39     1197.15     30.55 o 
   0  17   3      155.15      129.21     16.70 o 
   1  17   3      583.26      594.91     19.64 o 
   2  17   3       64.95       50.12      6.28 o 
   3  17   3       63.86       54.76     10.43 o 
   4  17   3        9.67       25.14      8.11 o 
   5  17   3      175.32      181.29     35.36 o 
  -5  18   3      368.65      469.12     54.85 o 
  -4  18   3      489.02      468.27     24.17 o 
  -3  18   3       16.32       17.02      4.83 o 
  -2  18   3      169.48      182.92     21.50 o 
  -1  18   3        0.23        5.56      2.02 o 
   0  18   3      685.15      678.20     24.10 o 
   1  18   3      289.11      275.09     10.86 o 
   2  18   3      706.26      668.14     26.68 o 
   3  18   3        8.14        9.23      9.91 o 
   4  18   3       84.47       61.04     14.15 o 
   5  18   3       21.06       19.09      8.43 o 
  -5  19   3        7.11       11.75      7.97 o 
  -4  19   3       76.88       76.49     14.39 o 
  -3  19   3       44.45       55.44     10.87 o 
  -2  19   3      495.78      462.46     17.34 o 
  -1  19   3        4.37       11.49      4.85 o 
   0  19   3      130.33      137.80     17.60 o 
   1  19   3      140.02      142.74     20.49 o 
   2  19   3      311.33      280.73     15.88 o 
   3  19   3       54.01       65.70     14.37 o 
   4  19   3      780.51      825.65     47.02 o 
   5  19   3       42.53       46.87     17.36 o 
  -5  20   3      176.99      118.59     57.51 o 
  -4  20   3      577.63      631.30     35.57 o 
  -3  20   3       26.53       33.36      7.60 o 
  -2  20   3      160.65      163.65     18.38 o 
  -1  20   3        7.95       13.79      4.06 o 
   0  20   3        0.86       11.58      3.48 o 
   1  20   3      243.55      249.33     23.38 o 
   2  20   3      544.83      531.03     21.26 o 
   3  20   3        0.81        8.45      6.89 o 
   4  20   3      105.36       83.80     18.73 o 
  -5  21   3       85.90       42.71     12.73 o 
  -4  21   3       59.93       66.31     12.47 o 
  -3  21   3        3.66        8.96      3.48 o 
  -2  21   3      649.75      642.46     28.03 o 
  -1  21   3      982.20      939.80     24.14 o 
   0  21   3       69.57       74.41      9.67 o 
   1  21   3      113.44      117.83     19.74 o 
   2  21   3      157.99      191.33     10.48 o 
   3  21   3       59.12       48.07     11.87 o 
   4  21   3      449.10      529.05     26.39 o 
  -4  22   3        3.69        9.08      5.71 o 
  -3  22   3       99.87      114.84     16.81 o 
  -2  22   3      212.19      205.18     20.51 o 
  -1  22   3     1505.07     1482.00     42.65 o 
   0  22   3       34.47       35.28      5.73 o 
   1  22   3     1877.66     1818.88     63.23 o 
   2  22   3      155.18      145.03      9.37 o 
   3  22   3      135.34      159.55     29.05 o 
   4  22   3       65.88       57.72     22.76 o 
  -4  23   3      143.86      172.92     38.72 o 
  -3  23   3        0.00       10.80      4.06 o 
  -2  23   3      468.05      474.80     28.58 o 
  -1  23   3     1662.95     1753.86     55.77 o 
   0  23   3       14.54       30.84      4.54 o 
   1  23   3      252.91      266.44     16.40 o 
   2  23   3      342.19      316.85     26.93 o 
   3  23   3       64.05       75.64     15.55 o 
   4  23   3       49.74       51.19     12.72 o 
  -4  24   3      276.32      256.61     54.17 o 
  -3  24   3        0.31        5.26      4.42 o 
  -2  24   3       37.75       26.62      5.40 o 
  -1  24   3        5.43       15.26      5.36 o 
   0  24   3        3.06        4.18      4.26 o 
   1  24   3       89.49       74.57     10.58 o 
   2  24   3     1408.59     1435.17     42.77 o 
   3  24   3      132.49      139.34     31.02 o 
   4  24   3       50.30       38.22     10.84 o 
  -4  25   3      117.90       97.60     21.85 o 
  -3  25   3       82.30       87.10     12.73 o 
  -2  25   3       86.81      106.79     12.88 o 
  -1  25   3       37.43       35.16      7.80 o 
   0  25   3      213.89      238.34     18.56 o 
   1  25   3       98.57      110.23     19.76 o 
   2  25   3       19.17       19.40      7.73 o 
   3  25   3       35.01       35.16     11.65 o 
   4  25   3      284.14      310.28     37.03 o 
  -4  26   3      285.10      265.82     52.94 o 
  -3  26   3       23.43       31.78      6.72 o 
  -2  26   3        7.97       13.62      5.79 o 
  -1  26   3      352.29      372.85     20.03 o 
   0  26   3        4.27       -0.13      6.44 o 
   1  26   3      606.70      624.41     33.41 o 
   2  26   3       15.12       21.18      5.48 o 
   3  26   3        4.08       14.92      5.37 o 
  -4  27   3      155.10      120.29     32.91 o 
  -3  27   3      473.52      465.12     22.33 o 
  -2  27   3       41.29       37.63      8.08 o 
  -1  27   3      256.48      293.93     33.25 o 
   0  27   3     2449.51     2333.85    123.53 o 
   1  27   3       14.87       22.90      7.27 o 
   2  27   3       80.57       66.40     11.74 o 
   3  27   3       58.06       59.80     14.90 o 
  -3  28   3      545.99      546.04     34.33 o 
  -2  28   3      185.87      188.34     23.17 o 
  -1  28   3      301.55      312.08     26.31 o 
   0  28   3     1561.85     1588.69     65.06 o 
   1  28   3        0.97        9.14      5.00 o 
   2  28   3      413.10      398.15     39.16 o 
   3  28   3      128.47      144.56     25.87 o 
  -3  29   3      175.10      148.93     26.09 o 
  -2  29   3       60.05       55.21     11.22 o 
  -1  29   3      219.04      231.22     24.44 o 
   0  29   3      218.87      243.31     22.85 o 
   1  29   3      295.65      282.83     18.66 o 
   2  29   3       40.98       48.76     11.13 o 
   3  29   3      452.16      419.11     30.84 o 
  -3  30   3       29.37       32.03      8.75 o 
  -2  30   3      173.18      139.27     25.08 o 
  -1  30   3      136.04      124.74     22.25 o 
   0  30   3       17.64       37.31      9.52 o 
   1  30   3       12.14       20.97      7.47 o 
   2  30   3        1.20       18.66      8.46 o 
   3  30   3       41.11       36.37     10.48 o 
  -3  31   3       65.99       77.54     14.92 o 
  -2  31   3      145.08      118.03     24.45 o 
  -1  31   3      326.88      301.85     30.32 o 
   0  31   3       16.90       12.31      6.57 o 
   1  31   3        0.25        8.90      6.52 o 
   2  31   3      357.22      253.04     77.37 o 
  -2  32   3      216.26      152.57     34.16 o 
  -1  32   3      118.22      128.88     22.03 o 
   0  32   3       51.72       64.75     11.99 o 
   1  32   3       96.83       78.33     16.08 o 
   2  32   3       13.72       25.94      9.25 o 
  -2  33   3       50.18       42.52     13.95 o 
  -1  33   3      381.69      393.65     41.50 o 
   0  33   3       85.02       62.79     20.87 o 
   1  33   3      244.96      206.85     40.38 o 
   2  33   3       28.78       28.56     10.48 o 
  -1  34   3        1.82        7.57      8.42 o 
   0  34   3      520.48      528.22     42.23 o 
   1  34   3       39.60       34.16     11.28 o 
  -1  35   3       33.54       28.15     15.43 o 
   0  35   3      463.90      448.24     41.33 o 
  -6   0   4      411.25      413.12     53.60 o 
  -4   0   4      123.67      142.26     30.05 o 
  -2   0   4      855.36      818.58     25.53 o 
   0   0   4     9866.66     9738.07     67.68 o 
   2   0   4     1696.63     1828.73     41.79 o 
   4   0   4      238.87      203.47     59.05 o 
  -6   1   4       51.23       35.00     16.22 o 
  -5   1   4       31.32       36.95      6.82 o 
  -4   1   4     1021.77     1027.55     39.62 o 
  -3   1   4      167.35      197.27     26.73 o 
  -2   1   4      146.22      151.35      6.42 o 
  -1   1   4     1388.42     1517.35     16.03 o 
   0   1   4      299.62      277.52      7.83 o 
   1   1   4      191.65      196.53      5.11 o 
   2   1   4     1095.01     1007.29     17.48 o 
   3   1   4     2456.47     2541.18     48.74 o 
   4   1   4        7.53       12.69      7.47 o 
   5   1   4     1206.74     1245.58     81.00 o 
  -6   2   4      229.41      188.39     47.32 o 
  -5   2   4       56.67       60.74     10.72 o 
  -4   2   4        3.90        6.90      9.36 o 
  -3   2   4      845.30      855.28     32.50 o 
  -2   2   4     2063.24     2122.63     31.54 o 
  -1   2   4     3476.92     3412.73     31.27 o 
   0   2   4     3338.45     3370.89     28.08 o 
   1   2   4       34.83       38.72      3.45 o 
   2   2   4      992.16     1032.60     17.78 o 
   3   2   4       63.65       72.51      4.76 o 
   4   2   4      392.06      421.25     28.89 o 
   5   2   4      410.81      466.70    136.82 o 
  -6   3   4        1.67       16.63     17.11 o 
  -5   3   4      736.78      705.32     30.45 o 
  -4   3   4      126.69      135.93     16.98 o 
  -3   3   4     1318.47     1253.09     42.59 o 
  -2   3   4       20.02       34.37      3.78 o 
  -1   3   4      731.89      785.92      9.65 o 
   0   3   4      221.25      210.26      5.24 o 
   1   3   4        3.63        6.25      1.78 o 
   2   3   4     1506.67     1477.02     24.22 o 
   3   3   4      489.91      456.05     16.47 o 
   4   3   4      207.90      188.55     13.37 o 
   5   3   4       11.37       12.30     11.26 o 
  -6   4   4        2.34        7.61      4.46 o 
  -5   4   4       63.14      115.73     86.11 o 
  -4   4   4       35.36       32.84      5.43 o 
  -3   4   4       46.19       52.12      6.89 o 
  -2   4   4      442.58      446.70     10.03 o 
  -1   4   4     3273.95     3297.24     33.63 o 
   0   4   4     2535.88     2400.27     26.67 o 
   1   4   4     1011.13      997.59     14.49 o 
   2   4   4      442.47      472.38     12.47 o 
   3   4   4      693.18      652.48     21.13 o 
   4   4   4      147.24      136.99     10.95 o 
   5   4   4      169.42      117.80     53.27 o 
  -6   5   4       10.77       24.57      6.71 o 
  -5   5   4      117.33      101.40     16.50 o 
  -4   5   4     2602.67     2676.69     91.62 o 
  -3   5   4      124.62      129.40      8.71 o 
  -2   5   4       46.57       49.96      4.35 o 
  -1   5   4        1.20        3.91      1.90 o 
   0   5   4       10.28       16.27      2.22 o 
   1   5   4     5136.69     5372.11     82.29 o 
   2   5   4      906.88      845.14     36.30 o 
   3   5   4      343.43      356.82     24.60 o 
   4   5   4      172.81      178.29     10.27 o 
   5   5   4       30.03       31.41     14.18 o 
  -6   6   4       99.68       72.88     27.87 o 
  -5   6   4      562.55      585.21     24.79 o 
  -4   6   4        2.95        9.02      7.71 o 
  -3   6   4     1185.80     1100.99     52.46 o 
  -2   6   4       15.43        7.48      3.04 o 
  -1   6   4     2294.48     2286.02     27.84 o 
   0   6   4     1833.98     1956.62     21.38 o 
   1   6   4       17.53       44.85      5.15 o 
   2   6   4       12.54       21.06      5.23 o 
   3   6   4        5.11       12.11      5.16 o 
   4   6   4     1669.43     1766.07     71.78 o 
   5   6   4       98.54       39.25     18.13 o 
  -6   7   4      247.21      161.08     53.66 o 
  -5   7   4       42.01       37.21      9.11 o 
  -4   7   4       52.19       40.98      6.99 o 
  -3   7   4      163.58      156.20      7.21 o 
  -2   7   4     5260.88     5602.03     74.26 o 
  -1   7   4        0.01        5.53      2.48 o 
   0   7   4     2540.86     2498.75     31.78 o 
   1   7   4     1674.72     1809.55     29.83 o 
   2   7   4       41.80       68.68     12.48 o 
   3   7   4       58.95       64.22     10.89 o 
   4   7   4       12.43       21.88      4.55 o 
   5   7   4       24.65       23.65     14.68 o 
  -6   8   4       64.21       43.90     18.37 o 
  -5   8   4        0.13        8.13      9.75 o 
  -4   8   4        4.44        6.82      3.53 o 
  -3   8   4     1479.69     1481.04     29.54 o 
  -2   8   4       12.18       26.48      3.02 o 
  -1   8   4       70.18       57.02      6.05 o 
   0   8   4       35.46       31.16      4.36 o 
   1   8   4      240.72      289.57     16.31 o 
   2   8   4      275.86      256.06     21.08 o 
   3   8   4      314.36      315.89     23.26 o 
   4   8   4       81.39       55.52     11.23 o 
   5   8   4       89.92       66.74     20.10 o 
  -6   9   4       24.25       19.43      9.93 o 
  -5   9   4      315.48      270.51     41.98 o 
  -4   9   4      527.51      515.15     19.38 o 
  -3   9   4     1347.53     1308.15     49.42 o 
  -2   9   4      682.88      711.71     15.46 o 
  -1   9   4      118.28      113.43      8.48 o 
   0   9   4       36.04       26.47      4.37 o 
   1   9   4     2541.46     2414.22     47.76 o 
   2   9   4        0.11        9.36      4.40 o 
   3   9   4       11.85       17.38      6.02 o 
   4   9   4      375.62      404.24     27.19 o 
   5   9   4       13.74       38.29     19.73 o 
  -5  10   4      256.90      211.98     41.90 o 
  -4  10   4      192.23      201.15     13.39 o 
  -3  10   4     1161.81     1164.56     28.24 o 
  -2  10   4     2258.36     2252.47     34.33 o 
  -1  10   4        3.98        7.55      3.06 o 
   0  10   4      329.92      345.45     21.93 o 
   1  10   4     2258.40     2325.54     50.51 o 
   2  10   4      104.53      115.70     25.50 o 
   3  10   4       87.05      118.12     19.31 o 
   4  10   4       23.51       34.73      9.28 o 
   5  10   4       61.72       51.20     19.72 o 
  -5  11   4       19.88       11.98      7.38 o 
  -4  11   4       63.11       64.78     10.99 o 
  -3  11   4       48.27       56.58      8.83 o 
  -2  11   4     1579.41     1560.35     38.62 o 
  -1  11   4      105.65      131.46     18.73 o 
   0  11   4     1630.40     1447.65     34.11 o 
   1  11   4      761.42      766.84     18.25 o 
   2  11   4       91.92      103.59     14.71 o 
   3  11   4      207.29      245.55     30.79 o 
   4  11   4        1.88        0.62      7.18 o 
   5  11   4        1.14       21.99     18.58 o 
  -5  12   4      142.22      109.91     23.97 o 
  -4  12   4      101.16       89.90     14.64 o 
  -3  12   4     2733.94     2916.80     58.52 o 
  -2  12   4      642.56      622.64     17.01 o 
  -1  12   4       86.49       98.83     14.80 o 
   0  12   4     1887.00     2090.34     41.24 o 
   1  12   4      731.33      704.33     17.07 o 
   2  12   4       99.19      101.58     19.37 o 
   3  12   4      971.90     1103.24     48.71 o 
   4  12   4      926.73     1038.00     49.79 o 
   5  12   4        5.02       16.03      9.98 o 
  -5  13   4      427.33      447.70     36.40 o 
  -4  13   4       34.11       44.12      8.68 o 
  -3  13   4       85.49       90.44     10.15 o 
  -2  13   4       50.72       51.17      6.87 o 
  -1  13   4      365.82      384.48     23.28 o 
   0  13   4       71.05       61.57      8.71 o 
   1  13   4      971.40      887.74     19.01 o 
   2  13   4      183.64      174.94     21.51 o 
   3  13   4       39.26       55.82     10.73 o 
   4  13   4       19.49       13.84     10.65 o 
   5  13   4        0.23        1.31     10.06 o 
  -5  14   4      636.26      607.83     57.64 o 
  -4  14   4        3.28        2.11      3.10 o 
  -3  14   4      491.05      495.65     16.82 o 
  -2  14   4        4.01       10.13      5.84 o 
  -1  14   4       97.42      143.99     19.33 o 
   0  14   4      720.36      694.59     31.01 o 
   1  14   4      264.14      240.32     12.20 o 
   2  14   4        5.27        3.91      2.02 o 
   3  14   4     1552.41     1609.87     65.07 o 
   4  14   4      183.99      203.61     44.16 o 
   5  14   4      160.67      104.93     51.63 o 
  -5  15   4      196.07      166.60     34.65 o 
  -4  15   4        8.54       10.56      3.32 o 
  -3  15   4      413.30      435.72     18.25 o 
  -2  15   4     1305.90     1326.76     30.06 o 
  -1  15   4       52.39       52.69      7.90 o 
   0  15   4     2151.37     2090.60     60.28 o 
   1  15   4        1.22        5.34      2.87 o 
   2  15   4      459.17      455.85     24.02 o 
   3  15   4      153.34      147.91     20.13 o 
   4  15   4       14.87       15.66      8.71 o 
   5  15   4       34.88       17.79     11.52 o 
  -5  16   4       43.13       40.98     39.86 o 
  -4  16   4       53.20       62.39     10.60 o 
  -3  16   4      251.68      260.36      9.99 o 
  -2  16   4      337.74      323.34     11.91 o 
  -1  16   4     1604.42     1602.32     55.61 o 
   0  16   4      172.08      124.61     16.87 o 
   1  16   4      197.66      191.55     15.45 o 
   2  16   4        0.04       -0.24      1.99 o 
   3  16   4       96.40      130.78     19.24 o 
   4  16   4      421.52      453.05     47.59 o 
   5  16   4      103.76       88.74     40.46 o 
  -5  17   4      163.89      134.25     51.55 o 
  -4  17   4      646.11      673.14     26.10 o 
  -3  17   4       25.89       28.22      4.94 o 
  -2  17   4        1.93        8.36      3.72 o 
  -1  17   4      737.45      714.94     26.08 o 
   0  17   4      467.88      444.95     16.21 o 
   1  17   4       89.93       80.89      9.81 o 
   2  17   4     2629.70     2524.35    100.70 o 
   3  17   4       23.56       21.30      7.91 o 
   4  17   4       10.23       12.82     14.08 o 
   5  17   4       21.57       32.82     16.53 o 
  -5  18   4       22.95       49.78     17.47 o 
  -4  18   4      170.99      158.42     32.06 o 
  -3  18   4        7.56        8.55      4.87 o 
  -2  18   4      172.21      156.86     14.88 o 
  -1  18   4      515.12      490.04     14.24 o 
   0  18   4      560.84      556.43     18.42 o 
   1  18   4       38.03       49.39      8.69 o 
   2  18   4      817.93      755.11     28.66 o 
   3  18   4       23.95       14.23      8.34 o 
   4  18   4       24.77       28.21     10.13 o 
  -5  19   4       17.40       12.86     11.68 o 
  -4  19   4      504.48      523.77     32.67 o 
  -3  19   4      154.97      189.34     19.62 o 
  -2  19   4     1370.17     1379.83     40.29 o 
  -1  19   4       34.39       31.70      6.43 o 
   0  19   4      124.40      148.85     22.63 o 
   1  19   4       40.10       52.91      9.27 o 
   2  19   4       60.99       47.94      9.87 o 
   3  19   4      266.55      284.21     42.99 o 
   4  19   4      343.99      281.42     50.73 o 
  -5  20   4        2.26       16.30     11.16 o 
  -4  20   4       24.59       35.05     10.60 o 
  -3  20   4      154.32      183.37     21.49 o 
  -2  20   4      142.49      122.95     10.87 o 
  -1  20   4     1902.94     1810.07     66.16 o 
   0  20   4      431.19      428.80     15.96 o 
   1  20   4     1396.12     1304.97     69.27 o 
   2  20   4        2.93        2.57      4.93 o 
   3  20   4       37.90       40.47     11.20 o 
   4  20   4      176.73      178.21     49.72 o 
  -5  21   4       44.36       23.53     11.26 o 
  -4  21   4      296.58      301.37     25.82 o 
  -3  21   4      318.99      312.00     23.58 o 
  -2  21   4       12.94       14.99      9.57 o 
  -1  21   4      328.13      343.10     16.70 o 
   0  21   4      325.60      286.26     36.14 o 
   1  21   4       47.31       44.29      8.16 o 
   2  21   4      393.25      448.99     22.05 o 
   3  21   4       30.65       68.63     14.50 o 
   4  21   4        0.30        0.41     12.01 o 
  -4  22   4       25.37       22.12      7.22 o 
  -3  22   4      249.57      277.63     31.98 o 
  -2  22   4      104.69      102.28     11.03 o 
  -1  22   4      328.86      328.40     18.18 o 
   0  22   4      777.41      752.81     31.05 o 
   1  22   4      112.53      115.01     17.28 o 
   2  22   4      309.50      255.34     37.72 o 
   3  22   4        4.63       13.07     10.14 o 
   4  22   4        8.86       25.19     18.82 o 
  -4  23   4      282.76      261.32     23.35 o 
  -3  23   4      650.17      622.32     22.53 o 
  -2  23   4      291.12      334.23     33.54 o 
  -1  23   4       14.10       20.73      4.63 o 
   0  23   4      143.09      171.97     17.38 o 
   1  23   4      240.02      233.96     16.72 o 
   2  23   4       22.71       35.29      7.29 o 
   3  23   4      308.28      288.04     50.24 o 
   4  23   4       34.84       24.36     13.58 o 
  -4  24   4       68.40       43.50     16.99 o 
  -3  24   4      171.99      166.18     24.44 o 
  -2  24   4        0.93        8.60      4.19 o 
  -1  24   4     1364.55     1389.09     52.12 o 
   0  24   4      477.54      451.88     24.19 o 
   1  24   4       54.59       60.33     13.95 o 
   2  24   4       79.40       74.06     13.23 o 
   3  24   4        1.40       12.52      8.40 o 
   4  24   4        3.94       17.78      7.94 o 
  -4  25   4      539.51      569.02     52.15 o 
  -3  25   4      421.78      393.63     37.40 o 
  -2  25   4      242.88      257.77     31.10 o 
  -1  25   4       70.51       91.18     10.28 o 
   0  25   4      356.58      350.98     27.88 o 
   1  25   4      279.12      252.42     18.34 o 
   2  25   4     1252.20     1209.91     69.39 o 
   3  25   4       50.85       67.95     26.97 o 
  -4  26   4       65.68       57.66     18.08 o 
  -3  26   4      163.83      133.90     25.25 o 
  -2  26   4      196.81      182.30     23.61 o 
  -1  26   4        0.02       10.10      6.57 o 
   0  26   4      840.56      914.97     29.23 o 
   1  26   4       24.91       28.61      8.33 o 
   2  26   4      290.06      329.65     69.54 o 
   3  26   4       23.70       13.62      8.94 o 
  -4  27   4      432.63      580.73     64.74 o 
  -3  27   4      122.20      115.15     20.02 o 
  -2  27   4       97.32      119.90     15.28 o 
  -1  27   4      586.37      649.55     33.95 o 
   0  27   4       67.99       68.19      9.35 o 
   1  27   4       14.92       13.08      8.11 o 
   2  27   4      138.66      144.73     48.05 o 
   3  27   4       27.64       28.87     16.68 o 
  -3  28   4      238.27      168.20     28.67 o 
  -2  28   4      421.66      441.08     34.06 o 
  -1  28   4      184.57      172.11     22.05 o 
   0  28   4       91.93       99.82     16.61 o 
   1  28   4       22.89       19.19      9.14 o 
   2  28   4       34.18       54.42     19.30 o 
   3  28   4        0.05        4.88     16.63 o 
  -3  29   4      424.59      444.22     26.20 o 
  -2  29   4      375.93      409.78     37.95 o 
  -1  29   4        1.57       14.34      5.86 o 
   0  29   4       96.44       99.22     19.98 o 
   1  29   4      458.61      414.84     31.32 o 
   2  29   4        8.15       16.89     11.90 o 
   3  29   4       72.41       78.47     22.74 o 
  -3  30   4      657.11      702.93     47.78 o 
  -2  30   4      131.29      120.57     20.91 o 
  -1  30   4       19.65       25.80      7.39 o 
   0  30   4       21.28       31.54     10.25 o 
   1  30   4      830.21      794.56     34.25 o 
   2  30   4       75.86       59.59     15.75 o 
  -2  31   4      211.29      146.25     29.20 o 
  -1  31   4       35.99       43.61     14.27 o 
   0  31   4       45.67       48.40     12.06 o 
   1  31   4      770.52      740.82     36.11 o 
   2  31   4      158.62      133.05     32.71 o 
  -2  32   4      129.31      123.30     30.91 o 
  -1  32   4       19.52       19.92     10.81 o 
   0  32   4        1.61       14.37      5.53 o 
   1  32   4      404.08      359.33     36.49 o 
   2  32   4        0.84       19.39     11.99 o 
  -2  33   4      286.25      282.28     33.38 o 
  -1  33   4       32.91       36.61     10.71 o 
   0  33   4      229.62      214.88     25.11 o 
   1  33   4        2.61        8.23      6.18 o 
  -1  34   4        5.04       19.01      8.20 o 
   0  34   4       83.81       44.09     11.47 o 
   1  34   4       67.88       74.79     26.54 o 
  -5   0   5        4.11       17.51      9.95 o 
  -3   0   5     4163.34     4200.65    150.33 o 
  -1   0   5    12643.01    13197.90    273.42 o 
   1   0   5     1471.42     1586.04     37.18 o 
   3   0   5      249.20      231.42     18.47 o 
   5   0   5      194.80      165.07     64.60 o 
  -6   1   5      216.26      205.43     54.38 o 
  -5   1   5       86.19      107.10     17.46 o 
  -4   1   5     3455.16     3566.70    157.59 o 
  -3   1   5      564.55      558.67     19.67 o 
  -2   1   5      148.05      179.25     10.67 o 
  -1   1   5     1401.68     1429.56     21.60 o 
   0   1   5     2002.02     1876.05     21.94 o 
   1   1   5     1109.25     1196.03     20.62 o 
   2   1   5        2.82        2.91      2.03 o 
   3   1   5      639.79      663.71     16.87 o 
   4   1   5       13.64       25.11      7.55 o 
   5   1   5       28.84       19.33      9.94 o 
  -6   2   5       25.95       32.20     13.59 o 
  -5   2   5      272.47      255.83     43.41 o 
  -4   2   5     2116.24     2200.71     74.04 o 
  -3   2   5       17.15       25.40      7.83 o 
  -2   2   5       13.35       12.35      2.30 o 
  -1   2   5     2237.13     2507.93     34.87 o 
   0   2   5     1412.31     1351.30     16.76 o 
   1   2   5        3.98        8.44      2.39 o 
   2   2   5      541.82      512.47     15.34 o 
   3   2   5       53.51       54.73      3.94 o 
   4   2   5      103.34      110.51     15.41 o 
   5   2   5        4.23        6.14      8.21 o 
  -6   3   5      599.31      599.80     56.89 o 
  -5   3   5      233.62      220.90     45.86 o 
  -4   3   5      393.58      388.60     29.51 o 
  -3   3   5       14.52        9.01      4.91 o 
  -2   3   5      676.18      672.11     12.08 o 
  -1   3   5      246.56      268.03      9.65 o 
   0   3   5     3146.65     3034.49     53.04 o 
   1   3   5        3.47       11.18      2.39 o 
   2   3   5     1290.38     1339.85     35.46 o 
   3   3   5       26.61       32.02      5.94 o 
   4   3   5      213.10      131.62     59.87 o 
   5   3   5        0.21       14.77      9.39 o 
  -6   4   5      248.62      152.60     56.14 o 
  -5   4   5      165.66      137.19     23.33 o 
  -4   4   5       64.56       75.93     12.39 o 
  -3   4   5     3762.67     3701.94     83.47 o 
  -2   4   5      226.95      252.32     10.41 o 
  -1   4   5     3922.29     3986.28     53.94 o 
   0   4   5      169.87      156.97      7.78 o 
   1   4   5       61.97       64.40      6.76 o 
   2   4   5       34.43       20.32      3.07 o 
   3   4   5       25.83       31.77      6.81 o 
   4   4   5       33.74       55.67     21.47 o 
   5   4   5      809.59      868.07     47.69 o 
  -6   5   5      423.83      442.63     48.34 o 
  -5   5   5      279.68      209.33     38.83 o 
  -4   5   5       76.17       94.50     14.79 o 
  -3   5   5     1182.31     1198.04     26.95 o 
  -2   5   5     2698.05     2709.04     40.09 o 
  -1   5   5     2408.37     2336.50    105.79 o 
   0   5   5      717.56      703.72     16.86 o 
   1   5   5      312.79      308.87     11.84 o 
   2   5   5      153.52      144.61     13.51 o 
   3   5   5      520.25      530.72     24.51 o 
   4   5   5      448.86      439.07     24.18 o 
   5   5   5        9.71       19.43     20.25 o 
  -6   6   5      231.10      148.19     43.19 o 
  -5   6   5      980.33     1089.89     58.69 o 
  -4   6   5      120.29      137.36     16.17 o 
  -3   6   5       33.77       31.86      4.46 o 
  -2   6   5      122.84      138.18     12.68 o 
  -1   6   5       11.82       10.56      2.92 o 
   0   6   5      286.44      366.90     12.24 o 
   1   6   5     1260.31     1147.81     32.39 o 
   2   6   5       14.12       18.32      4.36 o 
   3   6   5      414.93      407.41     22.39 o 
   4   6   5      128.75      138.48     10.04 o 
   5   6   5       51.54       17.15     11.68 o 
  -6   7   5       17.07       14.23      8.17 o 
  -5   7   5        0.01        1.32      7.81 o 
  -4   7   5        0.08        5.57      7.27 o 
  -3   7   5      180.21      166.02     11.11 o 
  -2   7   5      726.82      715.65     13.36 o 
  -1   7   5     2588.49     2646.87     39.76 o 
   0   7   5     1155.66     1127.65     27.04 o 
   1   7   5     1015.39     1077.32     21.76 o 
   2   7   5        3.54        3.70      2.20 o 
   3   7   5       28.35       41.67      8.55 o 
   4   7   5       18.91        9.19      8.70 o 
   5   7   5      423.78      491.48    150.17 o 
  -5   8   5      232.82      183.56     42.22 o 
  -4   8   5      248.80      269.58     29.92 o 
  -3   8   5       41.05       34.64      4.67 o 
  -2   8   5      526.73      434.75     16.84 o 
  -1   8   5      250.88      222.56     14.44 o 
   0   8   5      640.46      651.37     14.79 o 
   1   8   5      698.41      666.28     14.47 o 
   2   8   5     1469.41     1402.91     37.58 o 
   3   8   5      402.80      394.54     29.45 o 
   4   8   5        3.36        3.65     10.60 o 
   5   8   5       47.69       16.90     21.76 o 
  -5   9   5      147.12      149.64     30.50 o 
  -4   9   5     1117.25     1138.95     48.42 o 
  -3   9   5       68.40       65.79      8.06 o 
  -2   9   5     2054.01     2116.71     51.42 o 
  -1   9   5       10.86       27.51      4.37 o 
   0   9   5       22.85       23.71      3.80 o 
   1   9   5      860.84      834.25     54.42 o 
   2   9   5      398.01      344.82     27.82 o 
   3   9   5        0.94        1.50      7.97 o 
   4   9   5      939.79     1123.97     66.71 o 
  -5  10   5      189.51      154.03     32.52 o 
  -4  10   5      727.87      786.15     42.61 o 
  -3  10   5      560.90      527.66     26.57 o 
  -2  10   5      146.88      137.95     11.94 o 
  -1  10   5     3914.43     4149.43     80.11 o 
   0  10   5        4.61       17.13      5.84 o 
   1  10   5      400.29      332.57     16.51 o 
   2  10   5      446.46      443.71     16.12 o 
   3  10   5        0.01        8.51      5.67 o 
   4  10   5      135.17       93.05     36.07 o 
  -5  11   5       63.30       60.19     10.98 o 
  -4  11   5       34.68       48.11     17.10 o 
  -3  11   5       33.86       42.45      5.33 o 
  -2  11   5      758.22      791.13     18.98 o 
  -1  11   5     1613.73     1586.02     34.97 o 
   0  11   5      114.64      139.04     19.16 o 
   1  11   5       18.98       13.90      4.98 o 
   2  11   5       73.73       70.24     10.67 o 
   3  11   5        7.07       11.43      9.46 o 
   4  11   5       11.60        1.61     11.87 o 
   5  11   5      456.54      482.11     57.90 o 
  -5  12   5      384.07      415.46     30.34 o 
  -4  12   5       38.54       31.54      5.81 o 
  -3  12   5       14.05       16.80      4.21 o 
  -2  12   5        1.84        2.89      5.06 o 
  -1  12   5      457.35      471.74     16.80 o 
   0  12   5     2745.78     2832.35     59.51 o 
   1  12   5     1024.83     1019.82     35.66 o 
   2  12   5       42.66       37.09      8.50 o 
   3  12   5       13.49        9.26      7.61 o 
   4  12   5       30.88       22.22     11.36 o 
   5  12   5      105.12       48.22     29.15 o 
  -5  13   5        5.22       10.04      8.62 o 
  -4  13   5       23.22       25.88      5.69 o 
  -3  13   5      369.70      375.09     18.93 o 
  -2  13   5     2503.25     2328.55     64.15 o 
  -1  13   5       84.10       86.97     11.93 o 
   0  13   5       84.84      107.55     15.66 o 
   1  13   5       12.82        7.45      4.58 o 
   2  13   5      105.22      103.58     27.81 o 
   3  13   5      240.66      242.81     48.19 o 
   4  13   5      519.88      577.54     48.22 o 
   5  13   5       38.17       20.42     24.03 o 
  -5  14   5       96.03       93.90     18.59 o 
  -4  14   5      391.49      399.92     19.29 o 
  -3  14   5      800.01      813.84     25.13 o 
  -2  14   5       71.91       72.97      9.03 o 
  -1  14   5      991.29      954.22     33.14 o 
   0  14   5       32.91       39.09      6.56 o 
   1  14   5      188.65      170.26     14.90 o 
   2  14   5      529.58      525.52     17.06 o 
   3  14   5       31.55       37.20     14.56 o 
   4  14   5        5.36        7.45     11.81 o 
   5  14   5      240.01       88.10     74.97 o 
  -5  15   5       35.71       33.96      9.39 o 
  -4  15   5       47.74       63.44     13.48 o 
  -3  15   5       14.05       13.29      4.51 o 
  -2  15   5      200.75      187.96     15.78 o 
  -1  15   5     2679.57     2662.01    113.09 o 
   0  15   5      919.58      927.56     27.18 o 
   1  15   5       25.03       32.63      4.89 o 
   2  15   5        8.34        3.44      3.09 o 
   3  15   5       42.93       34.09     16.35 o 
   4  15   5      261.24      146.87     39.52 o 
   5  15   5       34.13       42.01     21.76 o 
  -5  16   5      359.64      413.01     59.32 o 
  -4  16   5      157.67      138.46     27.58 o 
  -3  16   5       10.29       20.71      5.20 o 
  -2  16   5      350.55      345.64     13.22 o 
  -1  16   5      132.97      133.29     18.21 o 
   0  16   5       13.65       23.76      5.06 o 
   1  16   5      910.11      898.72     25.18 o 
   2  16   5      656.56      664.47     31.64 o 
   3  16   5      111.99      102.81     23.24 o 
   4  16   5       84.59       81.32     31.03 o 
  -5  17   5       46.44       48.15     15.38 o 
  -4  17   5      281.34      295.36     18.47 o 
  -3  17   5      156.51      152.47     11.38 o 
  -2  17   5      656.58      662.27     27.92 o 
  -1  17   5      198.03      223.27     22.62 o 
   0  17   5      858.48      838.88     26.01 o 
   1  17   5      535.69      495.32     18.40 o 
   2  17   5      351.54      366.78     15.31 o 
   3  17   5      133.14      148.79     25.91 o 
   4  17   5      353.59      410.82     36.70 o 
  -5  18   5       21.33       40.01     11.71 o 
  -4  18   5      678.92      718.59     41.76 o 
  -3  18   5      320.41      339.45     19.03 o 
  -2  18   5      206.21      204.10     13.83 o 
  -1  18   5      310.89      278.36     25.10 o 
   0  18   5     1708.89     1512.81     81.65 o 
   1  18   5      291.64      321.20     18.05 o 
   2  18   5        4.00       10.05      6.56 o 
   3  18   5      264.73      337.24     68.96 o 
   4  18   5       68.79       70.67     13.87 o 
  -5  19   5       22.45        4.85     10.22 o 
  -4  19   5      278.95      262.07     24.98 o 
  -3  19   5       17.88       12.45      5.43 o 
  -2  19   5       37.45       43.06      5.84 o 
  -1  19   5        4.31        8.00      3.27 o 
   0  19   5      790.20      737.13     24.49 o 
   1  19   5      412.14      402.06     22.27 o 
   2  19   5      205.80      217.11      9.22 o 
   3  19   5        0.01       13.72     20.40 o 
   4  19   5       27.66       14.33     10.51 o 
  -5  20   5      214.91      197.00     41.73 o 
  -4  20   5      230.37      254.91     26.32 o 
  -3  20   5      162.33      155.02     18.83 o 
  -2  20   5      330.80      326.83     16.65 o 
  -1  20   5      737.75      757.07     30.46 o 
   0  20   5     1097.41     1098.60     34.31 o 
   1  20   5      287.25      279.17     22.93 o 
   2  20   5       12.65       12.22      3.23 o 
   3  20   5        1.10       15.42     13.57 o 
   4  20   5       97.46       79.33     34.05 o 
  -4  21   5        5.62       10.54      4.67 o 
  -3  21   5      313.73      306.63     26.25 o 
  -2  21   5      382.73      394.21     24.27 o 
  -1  21   5      480.16      464.88     28.19 o 
   0  21   5      439.33      393.73     17.44 o 
   1  21   5      117.75      117.58     18.22 o 
   2  21   5       13.52       15.38      4.30 o 
   3  21   5      915.27      927.24     72.82 o 
   4  21   5      103.66       91.98     31.99 o 
  -4  22   5      167.42      120.34     32.18 o 
  -3  22   5      643.81      699.64     28.50 o 
  -2  22   5       52.90       48.35      8.20 o 
  -1  22   5      739.96      723.44     30.31 o 
   0  22   5      416.76      396.02     24.06 o 
   1  22   5      118.34      126.48     20.75 o 
   2  22   5       19.57       25.41     12.52 o 
   3  22   5     1065.53     1136.95     78.03 o 
   4  22   5       20.34       29.90     14.79 o 
  -4  23   5      232.26      210.95     40.55 o 
  -3  23   5        8.49       11.68      6.44 o 
  -2  23   5      266.60      285.54     36.62 o 
  -1  23   5      526.18      523.00     27.16 o 
   0  23   5     1170.63     1241.95     52.08 o 
   1  23   5       15.58       13.33      6.95 o 
   2  23   5      415.62      455.75     35.33 o 
   3  23   5        8.74       13.51      8.61 o 
   4  23   5      107.39       45.52     27.05 o 
  -4  24   5      125.93       74.77     31.92 o 
  -3  24   5        4.65       17.37      5.55 o 
  -2  24   5       80.09       80.07     12.29 o 
  -1  24   5       31.83       35.00      8.53 o 
   0  24   5      132.86      150.82     20.40 o 
   1  24   5       99.38       99.99     18.78 o 
   2  24   5       18.86        6.41     13.27 o 
   3  24   5        6.65        6.13     24.21 o 
  -4  25   5       73.38       36.39     19.40 o 
  -3  25   5       42.08       34.26      7.55 o 
  -2  25   5      732.87      733.33     28.97 o 
  -1  25   5      193.45      208.49     17.87 o 
   0  25   5      263.15      273.20     36.25 o 
   1  25   5      104.06       96.38     17.78 o 
   2  25   5      143.89      136.47     46.94 o 
   3  25   5       72.25       77.47     32.99 o 
  -4  26   5       25.19       25.11      7.19 o 
  -3  26   5      553.59      534.45     20.88 o 
  -2  26   5       25.29       38.62      9.10 o 
  -1  26   5        6.13       13.13      5.45 o 
   0  26   5       19.75       39.75      9.34 o 
   1  26   5        8.36        6.97      7.91 o 
   2  26   5      151.01      121.25     37.48 o 
   3  26   5      259.85      296.10    108.49 o 
  -3  27   5      320.78      327.29     25.10 o 
  -2  27   5      713.93      748.93     35.78 o 
  -1  27   5      653.08      726.25     28.15 o 
   0  27   5      181.93      176.17     25.37 o 
   1  27   5      137.08      148.40     26.36 o 
   2  27   5      298.30      344.67     66.28 o 
   3  27   5      258.12      326.62     85.90 o 
  -3  28   5       53.02       50.30     10.80 o 
  -2  28   5       40.67       45.22      9.68 o 
  -1  28   5      165.91      134.52     25.52 o 
   0  28   5        0.82       10.73      7.28 o 
   1  28   5      441.58      456.45     33.59 o 
   2  28   5        0.83       17.23     10.95 o 
   3  28   5        3.89        5.10     12.73 o 
  -3  29   5      152.81      250.92     96.37 o 
  -2  29   5       39.38       51.95     10.52 o 
  -1  29   5      152.94      139.43     23.10 o 
   0  29   5      251.28      230.34     45.44 o 
   1  29   5       60.56       51.03      8.78 o 
   2  29   5       12.83       -2.44     14.57 o 
  -3  30   5        0.33       12.05      5.25 o 
  -2  30   5       11.91       17.91      5.07 o 
  -1  30   5        0.03       -7.13      7.86 o 
   0  30   5        0.15       -1.65      7.25 o 
   1  30   5      224.45      223.27     46.95 o 
   2  30   5      306.39      381.17     52.41 o 
  -2  31   5      380.82      402.50     28.29 o 
  -1  31   5      149.11      123.20     23.21 o 
   0  31   5        6.74        7.95      7.55 o 
   1  31   5      136.27      128.37     32.05 o 
   2  31   5        0.11       20.42     12.24 o 
  -2  32   5        2.77       12.84      6.06 o 
  -1  32   5       60.83       50.62     16.23 o 
   0  32   5        0.68        8.00      5.58 o 
   1  32   5      579.50      674.41     60.66 o 
  -1  33   5      275.32      226.48     34.80 o 
   0  33   5       44.25       46.44     18.38 o 
   1  33   5        0.20       14.78      9.66 o 
  -6   0   6        5.08       15.99      6.14 o 
  -4   0   6        8.81       32.73     13.90 o 
  -2   0   6     2861.41     2915.40     67.41 o 
   0   0   6     1377.62     1518.66     46.49 o 
   2   0   6        1.98        7.27      4.60 o 
   4   0   6       24.35       44.54     22.65 o 
  -6   1   6      260.17      159.95     46.90 o 
  -5   1   6      894.93      943.83     51.49 o 
  -4   1   6      100.92      105.47     12.17 o 
  -3   1   6        6.65        7.52      5.85 o 
  -2   1   6     1268.90     1203.83     28.21 o 
  -1   1   6       16.58       24.04      3.62 o 
   0   1   6     4165.82     4403.92     84.47 o 
   1   1   6       69.88       68.39      7.67 o 
   2   1   6       83.93       79.72      9.14 o 
   3   1   6       95.50       80.18     11.77 o 
   4   1   6      161.71      148.72     32.76 o 
   5   1   6        0.11        4.42      7.04 o 
  -6   2   6       35.20       23.67      7.79 o 
  -5   2   6       72.77       82.23     12.49 o 
  -4   2   6     1070.28     1132.18     41.83 o 
  -3   2   6     1990.34     1951.01     43.73 o 
  -2   2   6       67.89       52.18      5.99 o 
  -1   2   6        4.22        7.01      2.74 o 
   0   2   6       22.32       26.04      4.43 o 
   1   2   6     2387.52     2199.97    119.69 o 
   2   2   6       67.21       58.65      9.80 o 
   3   2   6     1468.81     1471.47     51.53 o 
   4   2   6       41.75       50.19     19.51 o 
   5   2   6       15.25        8.53     11.42 o 
  -5   3   6       12.82       12.86      8.00 o 
  -4   3   6      353.41      421.76     43.48 o 
  -3   3   6        1.29        4.16      1.97 o 
  -2   3   6      675.80      657.66     17.66 o 
  -1   3   6      236.08      235.41     11.66 o 
   0   3   6       62.18      118.47      9.77 o 
   1   3   6      939.97      896.32     41.23 o 
   2   3   6      687.10      713.60     18.70 o 
   3   3   6      604.74      605.41     32.61 o 
   4   3   6      571.47      688.44     64.63 o 
   5   3   6       44.47       18.96     11.95 o 
  -5   4   6      138.14      104.24     20.30 o 
  -4   4   6      226.87      223.70     30.57 o 
  -3   4   6      487.36      463.25     12.81 o 
  -2   4   6       27.87       35.44      5.62 o 
  -1   4   6     1642.66     1594.03     25.36 o 
   0   4   6      144.14      122.43      9.64 o 
   1   4   6     1013.06     1049.39     22.95 o 
   2   4   6       20.74       21.72      4.02 o 
   3   4   6        4.28       17.05      6.24 o 
   4   4   6       56.52       71.72     25.44 o 
   5   4   6       34.90       11.13     29.34 o 
  -5   5   6      710.96      749.33     43.26 o 
  -4   5   6        2.36        5.54      6.96 o 
  -3   5   6      728.70      700.67     14.95 o 
  -2   5   6      280.56      310.65     17.73 o 
  -1   5   6     1120.62     1140.85     20.90 o 
   0   5   6     1727.97     1680.10     35.15 o 
   1   5   6      500.78      491.51     12.70 o 
   2   5   6      229.05      211.11     17.91 o 
   3   5   6      140.33      145.56     23.86 o 
   4   5   6       20.94       13.40      8.54 o 
   5   5   6      125.82       71.81     41.23 o 
  -5   6   6      595.14      585.70     31.11 o 
  -4   6   6      378.69      357.45     30.88 o 
  -3   6   6     2429.28     2305.20     42.50 o 
  -2   6   6     1619.79     1623.31     40.13 o 
  -1   6   6     1122.79     1273.72     32.14 o 
   0   6   6      595.71      595.87     14.52 o 
   1   6   6     2162.08     2101.59     41.54 o 
   2   6   6      177.18      172.83     12.55 o 
   3   6   6      743.41      728.71     34.64 o 
   4   6   6      120.34      119.54     41.30 o 
   5   6   6       16.17       11.19     10.67 o 
  -5   7   6        1.70        1.61      7.05 o 
  -4   7   6     1914.06     2082.90     56.85 o 
  -3   7   6     1112.38     1072.10     24.06 o 
  -2   7   6     2345.81     2277.01     55.47 o 
  -1   7   6      428.64      409.53     19.46 o 
   0   7   6       34.46       54.38      8.02 o 
   1   7   6      257.47      221.16     14.49 o 
   2   7   6     1347.97     1344.16     30.49 o 
   3   7   6        5.81        7.49      7.80 o 
   4   7   6      828.15      863.35     47.41 o 
   5   7   6       31.62        8.01     20.61 o 
  -5   8   6        2.59        5.71      7.00 o 
  -4   8   6       63.34       86.29     11.43 o 
  -3   8   6       21.20       18.56      2.75 o 
  -2   8   6       24.53       30.89      5.51 o 
  -1   8   6     2020.28     1999.85     36.92 o 
   0   8   6      266.91      286.04     15.24 o 
   1   8   6       51.42       73.00     10.37 o 
   2   8   6        3.18        9.78      2.31 o 
   3   8   6       15.53       21.52      8.67 o 
   4   8   6       37.01       35.18     11.05 o 
   5   8   6      184.50      152.99     62.53 o 
  -5   9   6       34.60       41.55     10.47 o 
  -4   9   6      340.02      363.89     40.08 o 
  -3   9   6       21.00       28.40      3.91 o 
  -2   9   6       27.88       33.94      5.90 o 
  -1   9   6      218.32      232.65     19.99 o 
   0   9   6      250.49      257.99     19.34 o 
   1   9   6      198.09      183.19     23.74 o 
   2   9   6      187.58      192.51     13.61 o 
   3   9   6       32.04       27.13      8.54 o 
   4   9   6      170.34      133.79     21.82 o 
   5   9   6      133.54       95.78     36.99 o 
  -5  10   6       54.33       54.35     12.12 o 
  -4  10   6        0.77       10.10      6.83 o 
  -3  10   6        8.52       12.00      4.05 o 
  -2  10   6      784.99      748.47     20.77 o 
  -1  10   6     1040.55     1019.66     36.48 o 
   0  10   6      752.85      752.83     26.81 o 
   1  10   6      160.58      163.84     19.17 o 
   2  10   6      176.44      162.61     15.63 o 
   3  10   6        4.43        9.17      9.20 o 
   4  10   6       87.39       45.49     31.61 o 
  -5  11   6      364.30      350.25     20.15 o 
  -4  11   6     1736.53     1843.04     53.90 o 
  -3  11   6       34.83       31.47      4.41 o 
  -2  11   6     1650.40     1626.22     37.54 o 
  -1  11   6       71.37       80.83     13.28 o 
   0  11   6       53.30       66.70      8.96 o 
   1  11   6      169.74      152.63     21.12 o 
   2  11   6     2751.51     2717.96     84.17 o 
   3  11   6        4.53        1.71      8.55 o 
   4  11   6      204.47      209.51     36.12 o 
   5  11   6       24.43       18.84     15.00 o 
  -5  12   6      105.64       71.07     19.59 o 
  -4  12   6       29.05       29.82      8.52 o 
  -3  12   6       46.61       51.37      5.64 o 
  -2  12   6     1413.57     1396.75     35.10 o 
  -1  12   6     2318.22     2250.35     61.22 o 
   0  12   6      206.30      207.50     18.96 o 
   1  12   6     1432.70     1355.45     65.66 o 
   2  12   6       11.51        8.87      2.85 o 
   3  12   6       99.14      115.56     21.99 o 
   4  12   6        1.59        5.80      6.81 o 
  -5  13   6      933.51     1010.89     81.69 o 
  -4  13   6       32.93       28.92      7.43 o 
  -3  13   6      321.01      301.13     20.39 o 
  -2  13   6      271.66      275.12     18.80 o 
  -1  13   6       20.01       30.29      6.76 o 
   0  13   6      237.70      247.94     25.84 o 
   1  13   6     2220.28     2167.47     66.55 o 
   2  13   6       32.94       37.28      9.05 o 
   3  13   6      395.91      459.53     35.51 o 
   4  13   6       45.08       37.18     12.35 o 
  -5  14   6       15.67       13.02      8.64 o 
  -4  14   6       10.42       22.67      6.88 o 
  -3  14   6       28.42       39.63      6.55 o 
  -2  14   6     1390.23     1353.47     36.75 o 
  -1  14   6      643.26      661.70     22.42 o 
   0  14   6       30.72       37.81      6.75 o 
   1  14   6       48.17       66.49     11.83 o 
   2  14   6      132.13      131.75     17.75 o 
   3  14   6       11.31       15.06      8.60 o 
   4  14   6       13.31       17.18     16.06 o 
  -5  15   6        8.42       11.92      7.75 o 
  -4  15   6      528.98      615.47     35.13 o 
  -3  15   6      221.52      204.43     19.81 o 
  -2  15   6       66.04       63.86      9.25 o 
  -1  15   6       21.64       39.70      6.27 o 
   0  15   6       48.84       46.82      8.15 o 
   1  15   6      855.12      844.72     28.40 o 
   2  15   6      833.93      877.47     43.91 o 
   3  15   6      105.37      116.00     29.20 o 
   4  15   6       80.44       72.47     17.43 o 
  -5  16   6      137.35       95.82     23.02 o 
  -4  16   6       98.02      116.18     27.04 o 
  -3  16   6      369.62      404.55     20.29 o 
  -2  16   6      118.74      141.85     15.20 o 
  -1  16   6      118.91      140.62     18.90 o 
   0  16   6      778.98      732.29     22.21 o 
   1  16   6       29.75       32.00      5.72 o 
   2  16   6       19.85        7.08      6.05 o 
   3  16   6      458.07      431.31     53.63 o 
   4  16   6      157.96      106.44     40.61 o 
  -5  17   6        5.55        5.89      8.46 o 
  -4  17   6       21.65       27.97     14.07 o 
  -3  17   6        8.71        6.44      5.81 o 
  -2  17   6      146.80      168.69     15.69 o 
  -1  17   6        8.87       14.61      4.67 o 
   0  17   6      876.51      851.09     28.41 o 
   1  17   6      116.80      156.26     20.51 o 
   2  17   6      104.39       92.40      6.30 o 
   3  17   6        2.64       18.08      8.32 o 
   4  17   6      473.29      397.10     55.39 o 
  -5  18   6        0.52        4.22      8.02 o 
  -4  18   6      142.15      126.43     28.98 o 
  -3  18   6      137.74      151.08     18.16 o 
  -2  18   6      405.08      408.27     18.88 o 
  -1  18   6     2335.52     2543.92     88.26 o 
   0  18   6      663.47      652.28     25.71 o 
   1  18   6      193.87      199.17     12.45 o 
   2  18   6       17.32       25.02      8.32 o 
   3  18   6      124.67      136.68     32.92 o 
   4  18   6      329.49      370.26     41.75 o 
  -4  19   6       13.54       30.38      9.48 o 
  -3  19   6      109.68      118.41     14.04 o 
  -2  19   6      437.66      420.33     20.66 o 
  -1  19   6      187.28      211.54     24.36 o 
   0  19   6      210.26      244.06     26.67 o 
   1  19   6      453.23      449.42     27.12 o 
   2  19   6       23.55       22.17     10.15 o 
   3  19   6      391.23      386.14     46.85 o 
   4  19   6       68.90       51.93     28.15 o 
  -4  20   6        1.35       13.26      6.86 o 
  -3  20   6      671.93      740.58     30.86 o 
  -2  20   6      115.46      112.95     12.61 o 
  -1  20   6     1580.28     1623.72     56.51 o 
   0  20   6      124.19      133.02     17.45 o 
   1  20   6      584.85      603.10     27.24 o 
   2  20   6       34.10       31.48      7.26 o 
   3  20   6      512.24      613.15     63.70 o 
   4  20   6       26.34       22.25     11.50 o 
  -4  21   6        7.05       10.30      4.94 o 
  -3  21   6       63.19       63.67     10.59 o 
  -2  21   6      174.33      185.46     19.41 o 
  -1  21   6        3.63        6.93      9.04 o 
   0  21   6       84.14       95.85     16.04 o 
   1  21   6      102.15      108.43     17.87 o 
   2  21   6       58.70       42.30     10.22 o 
   3  21   6       70.22       82.95     17.47 o 
   4  21   6      155.40      105.40     44.86 o 
  -4  22   6       30.18       16.04     10.21 o 
  -3  22   6       40.76       48.56     10.10 o 
  -2  22   6      525.60      542.52     32.54 o 
  -1  22   6       25.75       52.66     10.61 o 
   0  22   6       41.44       26.91      8.14 o 
   1  22   6      143.05      132.45     18.71 o 
   2  22   6      158.12      176.77     35.59 o 
   3  22   6       25.31       64.20     18.82 o 
  -4  23   6       69.96       74.45     17.90 o 
  -3  23   6      136.54      117.38     21.50 o 
  -2  23   6      191.65      194.49     20.73 o 
  -1  23   6        3.15        5.88      3.60 o 
   0  23   6     2152.80     2216.18     64.08 o 
   1  23   6      204.91      197.71     26.00 o 
   2  23   6       69.00       77.71     29.13 o 
   3  23   6       62.87       65.79     27.34 o 
  -4  24   6        0.91       15.28      6.79 o 
  -3  24   6      807.48      844.30     37.48 o 
  -2  24   6      349.38      332.82     41.79 o 
  -1  24   6      102.40       99.21     12.52 o 
   0  24   6      211.34      183.78     23.88 o 
   1  24   6      214.03      196.42     20.51 o 
   2  24   6       27.60       16.08     17.08 o 
   3  24   6      284.30      262.05     88.77 o 
  -4  25   6        6.38        8.80      7.37 o 
  -3  25   6      408.39      384.60     29.10 o 
  -2  25   6        0.07       12.87      6.13 o 
  -1  25   6      260.52      251.09     21.86 o 
   0  25   6      398.98      418.20     35.70 o 
   1  25   6      697.27      787.32     37.92 o 
   2  25   6      215.23      242.56     67.35 o 
   3  25   6      123.90      140.79     48.26 o 
  -3  26   6        0.00        6.92      4.91 o 
  -2  26   6       71.70       70.21     15.55 o 
  -1  26   6        1.42       10.89      4.80 o 
   0  26   6       43.07       39.05     10.32 o 
   1  26   6       33.46       36.16     13.15 o 
   2  26   6       10.47       11.28      7.56 o 
   3  26   6        0.57        4.58     15.61 o 
  -3  27   6       13.02       12.67      5.18 o 
  -2  27   6        0.49        5.31      5.70 o 
  -1  27   6       70.51       72.52     10.17 o 
   0  27   6      751.52      731.01     40.72 o 
   1  27   6      234.44      240.15     17.28 o 
   2  27   6       10.31       20.90     16.81 o 
  -3  28   6      396.67      396.20     36.42 o 
  -2  28   6      320.09      325.67     30.31 o 
  -1  28   6       75.59       82.75     14.22 o 
   0  28   6       41.47       45.38      9.61 o 
   1  28   6      162.38      157.81     41.72 o 
   2  28   6      271.83      213.60     81.25 o 
  -3  29   6       27.44       23.11      8.71 o 
  -2  29   6      308.67      318.74     36.54 o 
  -1  29   6       13.53       14.56      4.69 o 
   0  29   6      148.20      131.74     25.60 o 
   1  29   6        7.84       12.94     12.46 o 
   2  29   6      422.57      443.73     52.19 o 
  -2  30   6        4.61        6.42      6.20 o 
  -1  30   6      664.23      747.68     52.70 o 
   0  30   6       18.73       23.91      7.78 o 
   1  30   6      195.52      146.35     37.77 o 
   2  30   6       83.59       71.95     40.83 o 
  -2  31   6       36.68       33.85     10.18 o 
  -1  31   6       42.54       36.23     13.34 o 
   0  31   6      154.08      130.36     29.17 o 
   1  31   6      309.77      335.97     41.46 o 
  -1  32   6       93.79       74.13     18.03 o 
   0  32   6      126.41       88.92     26.49 o 
   1  32   6       39.52       37.08     15.26 o 
  -5   0   7      388.51      395.66     70.25 o 
  -3   0   7       34.86       35.94     24.86 o 
  -1   0   7       59.52      119.78     19.98 o 
   1   0   7     5541.46     5176.60    416.18 o 
   3   0   7      125.18      120.67     13.97 o 
   5   0   7      119.73       53.24     35.84 o 
  -5   1   7       51.28       46.87      9.86 o 
  -4   1   7      333.45      333.08     40.01 o 
  -3   1   7      132.20      125.93     18.12 o 
  -2   1   7      952.60      853.08     30.66 o 
  -1   1   7      320.78      323.44     12.00 o 
   0   1   7      445.33      495.94     22.68 o 
   1   1   7       31.45       36.30      5.75 o 
   2   1   7      414.71      415.30     32.77 o 
   3   1   7        1.14        2.69      4.03 o 
   4   1   7     1025.99      985.73    106.30 o 
   5   1   7       16.43       20.21     13.38 o 
  -5   2   7       12.99       22.99     10.28 o 
  -4   2   7        1.61       19.16      5.38 o 
  -3   2   7       29.10       29.34      5.25 o 
  -2   2   7        0.08        4.98      2.67 o 
  -1   2   7      152.42      170.19     16.09 o 
   0   2   7     2115.39     2110.66     43.34 o 
   1   2   7      585.21      644.53     23.47 o 
   2   2   7      110.62      111.03     16.12 o 
   3   2   7      350.78      339.39     41.25 o 
   4   2   7      135.83      196.01    140.22 o 
   5   2   7       23.70       10.93     11.75 o 
  -5   3   7      156.60      141.72     26.42 o 
  -4   3   7       16.77       20.86      7.24 o 
  -3   3   7     2432.84     2390.78     76.63 o 
  -2   3   7     1029.59      972.10     21.45 o 
  -1   3   7      156.98      155.64     18.33 o 
   0   3   7      524.17      523.32     24.88 o 
   1   3   7        1.77        7.21      3.77 o 
   2   3   7      285.25      277.70     20.86 o 
   3   3   7      183.96      178.36     24.24 o 
   4   3   7      207.29      242.34     69.03 o 
   5   3   7       79.33       40.70     42.38 o 
  -5   4   7      511.42      490.04     72.58 o 
  -4   4   7       36.38       45.83      6.63 o 
  -3   4   7       72.53       60.06     13.51 o 
  -2   4   7       57.06       53.32      6.11 o 
  -1   4   7       24.19       22.81      3.55 o 
   0   4   7        2.20        9.54      3.81 o 
   1   4   7     4443.59     4570.30    143.88 o 
   2   4   7       37.75       32.14      5.78 o 
   3   4   7      748.91      739.34     55.48 o 
   4   4   7      202.15      154.43     54.66 o 
   5   4   7       53.12       15.85     18.68 o 
  -5   5   7       71.04       66.49     10.26 o 
  -4   5   7      158.83      201.26     20.15 o 
  -3   5   7      909.68      843.43     27.54 o 
  -2   5   7      480.49      439.85     13.61 o 
  -1   5   7     1047.21      970.64     27.64 o 
   0   5   7     1893.39     1816.71     59.59 o 
   1   5   7       75.87       82.22     13.89 o 
   2   5   7        0.63        4.72      2.95 o 
   3   5   7      655.13      695.03     85.17 o 
   4   5   7      240.00      219.49     50.47 o 
   5   5   7        0.71       -2.26     13.65 o 
  -5   6   7       59.75       54.76     13.84 o 
  -4   6   7      907.01      948.18     32.17 o 
  -3   6   7        1.58        7.50      5.98 o 
  -2   6   7      188.98      200.76     24.14 o 
  -1   6   7      118.48      139.34     16.42 o 
   0   6   7     1041.20     1059.54     36.17 o 
   1   6   7       61.68       59.23     13.09 o 
   2   6   7      212.27      197.17     14.13 o 
   3   6   7      729.86      713.05     42.96 o 
   4   6   7       30.00       17.40     14.18 o 
   5   6   7       76.79       36.40     27.43 o 
  -5   7   7        1.09        0.62      6.55 o 
  -4   7   7        8.22       20.31     10.06 o 
  -3   7   7       10.23       11.37      3.23 o 
  -2   7   7     1145.50     1114.45     28.30 o 
  -1   7   7       38.99       47.23      7.76 o 
   0   7   7      290.23      283.86     16.19 o 
   1   7   7        9.80       14.05      2.51 o 
   2   7   7      777.15      752.27     22.42 o 
   3   7   7      120.51       85.45     19.87 o 
   4   7   7      198.04      113.54     84.09 o 
  -5   8   7      344.15      322.35     58.05 o 
  -4   8   7      494.91      490.39     28.29 o 
  -3   8   7        9.64       12.37      3.92 o 
  -2   8   7      935.98      906.68     23.34 o 
  -1   8   7      181.10      213.45     21.56 o 
   0   8   7      484.34      441.10     20.69 o 
   1   8   7     1538.35     1411.72     57.24 o 
   2   8   7     1033.50     1010.36     37.28 o 
   3   8   7      124.37      111.61     29.72 o 
   4   8   7      269.76      165.92    103.62 o 
  -5   9   7        0.55       10.70      8.30 o 
  -4   9   7     1029.63     1060.46     44.87 o 
  -3   9   7        1.14        2.13      3.27 o 
  -2   9   7      121.18      131.29     15.63 o 
  -1   9   7        8.90       14.12      3.92 o 
   0   9   7     1138.58     1078.54     29.65 o 
   1   9   7        5.64       17.54      4.69 o 
   2   9   7     1841.70     1868.11     64.73 o 
   3   9   7      398.33      381.81     26.56 o 
   4   9   7       67.81       38.40     25.11 o 
  -5  10   7       43.97       34.48      9.04 o 
  -4  10   7      292.72      235.91     34.94 o 
  -3  10   7       55.24       54.50      7.59 o 
  -2  10   7        6.51       11.53      4.59 o 
  -1  10   7      808.96      740.16     23.23 o 
   0  10   7        0.21       10.06      4.87 o 
   1  10   7      577.01      616.06     19.54 o 
   2  10   7     1203.85     1157.09     46.13 o 
   3  10   7      336.00      367.64     23.08 o 
   4  10   7        7.75       12.31     10.86 o 
  -5  11   7       25.37       27.15      9.02 o 
  -4  11   7       30.57       30.27      6.21 o 
  -3  11   7      715.81      707.02     23.31 o 
  -2  11   7      276.82      247.76     20.69 o 
  -1  11   7      788.66      770.05     23.98 o 
   0  11   7       78.92       86.30     11.40 o 
   1  11   7      126.72      143.03     23.31 o 
   2  11   7      272.32      272.28     28.23 o 
   3  11   7      246.05      280.58     20.17 o 
   4  11   7        4.65       25.44     19.99 o 
  -5  12   7       52.28       54.17     16.83 o 
  -4  12   7       20.91       22.71      4.65 o 
  -3  12   7     1017.07      949.53     28.04 o 
  -2  12   7      129.04      180.04     20.42 o 
  -1  12   7     1745.18     1633.93     77.69 o 
   0  12   7       83.92       71.72     11.99 o 
   1  12   7     1010.76     1012.83     30.93 o 
   2  12   7      236.48      222.01     15.19 o 
   3  12   7      446.45      460.14     40.44 o 
   4  12   7       73.95       63.48     29.90 o 
  -5  13   7       19.28       18.87     13.73 o 
  -4  13   7      389.80      474.59     27.80 o 
  -3  13   7      358.56      347.01     21.74 o 
  -2  13   7       87.25      100.81      9.68 o 
  -1  13   7       12.99       26.29      4.79 o 
   0  13   7     2872.56     2811.70    150.82 o 
   1  13   7       26.71       28.71      5.51 o 
   2  13   7      442.37      412.12     21.67 o 
   3  13   7       87.73       71.12     19.29 o 
   4  13   7        1.41       24.49     17.86 o 
  -5  14   7      537.66      547.74     36.87 o 
  -4  14   7      207.46      224.32     39.19 o 
  -3  14   7      344.04      360.33     24.27 o 
  -2  14   7      684.31      651.22     25.73 o 
  -1  14   7        5.72        6.42      6.58 o 
   0  14   7     1603.28     1553.08     45.66 o 
   1  14   7      755.91      755.87     30.18 o 
   2  14   7      501.85      515.23     45.80 o 
   3  14   7      672.10      657.02     78.45 o 
   4  14   7       70.07       84.13     32.36 o 
  -5  15   7       91.01       83.36     18.00 o 
  -4  15   7       41.55       27.32     10.47 o 
  -3  15   7       85.47       67.20      9.14 o 
  -2  15   7      273.17      290.29     20.85 o 
  -1  15   7      908.38      874.25     31.36 o 
   0  15   7      298.63      279.91     24.09 o 
   1  15   7      427.55      367.83     20.62 o 
   2  15   7      126.11      179.11     42.94 o 
   3  15   7       53.95       65.70     22.53 o 
   4  15   7      430.35      445.23     47.13 o 
  -5  16   7       89.02       70.40     26.28 o 
  -4  16   7        9.17       29.40      9.51 o 
  -3  16   7      418.73      413.30     19.00 o 
  -2  16   7      101.95      101.63     24.23 o 
  -1  16   7     3141.09     3054.79    103.72 o 
   0  16   7      976.86      971.23     36.30 o 
   1  16   7       45.27       63.41      9.80 o 
   2  16   7        1.46       15.24     18.43 o 
   3  16   7      160.93      139.19     35.90 o 
   4  16   7      152.11       99.74     41.32 o 
  -4  17   7      233.73      211.60     41.86 o 
  -3  17   7      585.70      606.37     25.31 o 
  -2  17   7      449.53      435.57     22.11 o 
  -1  17   7     1232.80     1171.48     51.74 o 
   0  17   7      340.72      308.12     16.80 o 
   1  17   7       61.84       43.63      9.73 o 
   2  17   7      961.30      955.34     73.56 o 
   3  17   7       41.89       27.90     13.59 o 
   4  17   7        2.17        1.38     10.72 o 
  -4  18   7      187.38      158.65     34.05 o 
  -3  18   7       12.83       19.89      5.53 o 
  -2  18   7       69.24       65.13     10.66 o 
  -1  18   7      548.08      524.84     39.34 o 
   0  18   7      525.10      512.39     23.98 o 
   1  18   7     1756.99     1781.76     74.28 o 
   2  18   7      298.80      327.85     45.32 o 
   3  18   7        1.96       12.82      9.00 o 
   4  18   7      202.08      143.24     71.43 o 
  -4  19   7       21.27       36.04     12.52 o 
  -3  19   7       55.93       61.56     11.09 o 
  -2  19   7     1273.66     1365.66     37.88 o 
  -1  19   7      151.89      142.15     18.02 o 
   0  19   7      342.33      298.88     49.31 o 
   1  19   7        0.67       -0.93      6.97 o 
   2  19   7        6.60       13.86      8.45 o 
   3  19   7        0.10       24.74     15.95 o 
   4  19   7      228.20      157.26     97.98 o 
  -4  20   7      184.38      205.86     49.05 o 
  -3  20   7      270.12      228.55     16.97 o 
  -2  20   7      350.00      343.37     17.08 o 
  -1  20   7       21.92       29.92      8.59 o 
   0  20   7     1189.38     1143.63     48.65 o 
   1  20   7      250.18      234.41     16.46 o 
   2  20   7      174.40      171.55     32.99 o 
   3  20   7        0.58       13.27      9.89 o 
  -4  21   7       60.52       54.40     10.65 o 
  -3  21   7     1489.83     1586.71     74.02 o 
  -2  21   7      443.26      445.95     29.72 o 
  -1  21   7      188.98      216.35     15.84 o 
   0  21   7      494.67      465.74     29.26 o 
   1  21   7        4.32       15.30      7.05 o 
   2  21   7        4.18        5.87      5.64 o 
   3  21   7       97.61       78.01     25.20 o 
  -4  22   7       85.94       89.58     16.94 o 
  -3  22   7      293.97      301.41     28.54 o 
  -2  22   7        9.02       13.34      8.31 o 
  -1  22   7        4.41       10.65      5.50 o 
   0  22   7      248.96      239.17     16.38 o 
   1  22   7     1357.61     1450.71     58.16 o 
   2  22   7       10.05       31.86     10.89 o 
   3  22   7       63.08       48.15     17.58 o 
  -4  23   7       75.74       49.32     17.79 o 
  -3  23   7        9.93       15.76      6.61 o 
  -2  23   7      352.54      382.81     34.72 o 
  -1  23   7      359.75      341.12     22.97 o 
   0  23   7      239.17      218.38     26.43 o 
   1  23   7       28.31       29.84      7.68 o 
   2  23   7       16.47       14.52      8.42 o 
   3  23   7      284.13      288.91     36.97 o 
  -3  24   7       89.47       76.42     18.25 o 
  -2  24   7       28.38       24.50      7.12 o 
  -1  24   7       74.03       75.13     14.02 o 
   0  24   7      382.83      358.42     26.45 o 
   1  24   7      173.45      152.71     28.22 o 
   2  24   7       60.00       47.77     19.60 o 
   3  24   7      103.66       72.77     28.70 o 
  -3  25   7       37.49       29.73      7.66 o 
  -2  25   7      349.59      358.76     33.20 o 
  -1  25   7       10.71       18.84      7.75 o 
   0  25   7      589.91      550.62     34.85 o 
   1  25   7      307.44      276.54     27.33 o 
   2  25   7       18.67       20.62     14.27 o 
  -3  26   7       46.58       30.99     11.24 o 
  -2  26   7      421.81      406.76     21.15 o 
  -1  26   7       30.44       23.09      6.08 o 
   0  26   7        6.07       12.87      7.25 o 
   1  26   7      201.43      218.66     53.61 o 
   2  26   7      346.63      332.33     48.26 o 
  -3  27   7       13.58       13.30      7.19 o 
  -2  27   7        1.01        5.22      6.14 o 
  -1  27   7       80.58       70.35     13.12 o 
   0  27   7       12.75       29.50     10.96 o 
   1  27   7      134.14      115.83     32.25 o 
   2  27   7      318.09      304.04     94.49 o 
  -2  28   7       10.06       15.29      6.64 o 
  -1  28   7      252.70      208.70     35.29 o 
   0  28   7       20.71       16.46      8.15 o 
   1  28   7      298.88      367.93     43.29 o 
   2  28   7       61.47       72.78     43.89 o 
  -2  29   7       55.80       48.13     11.09 o 
  -1  29   7       76.08       69.80     12.17 o 
   0  29   7        1.93        9.14      5.05 o 
   1  29   7        8.08       23.19     12.30 o 
  -2  30   7       20.24       17.51      5.69 o 
  -1  30   7       78.01       71.97     16.95 o 
   0  30   7       93.44       85.66     22.69 o 
   1  30   7        1.36       13.69     13.56 o 
  -1  31   7      144.13      114.09     32.87 o 
   0  31   7      398.28      429.55     38.20 o 
  -4   0   8        3.17       14.17      7.63 o 
  -2   0   8     3161.16     3190.68    127.91 o 
   0   0   8       18.86       10.84      6.60 o 
   2   0   8        5.92        5.93      5.41 o 
   4   0   8     1014.92     1020.09    205.90 o 
  -5   1   8       37.06       50.19     10.72 o 
  -4   1   8        8.75        8.61      6.49 o 
  -3   1   8       66.39       67.03     10.27 o 
  -2   1   8      574.13      473.32     32.18 o 
  -1   1   8      157.72      217.41     19.00 o 
   0   1   8      110.40      119.83     13.74 o 
   1   1   8        7.02       19.90      5.21 o 
   2   1   8      849.02      832.43     31.44 o 
   3   1   8       71.58       79.98     16.53 o 
   4   1   8      218.37      201.51     37.20 o 
  -5   2   8        0.70        9.22      5.14 o 
  -4   2   8        5.60       14.96      5.87 o 
  -3   2   8        1.95       16.81      6.37 o 
  -2   2   8     1179.62     1144.46     25.70 o 
  -1   2   8      945.68      883.05     23.78 o 
   0   2   8       88.05      116.72     15.18 o 
   1   2   8      507.69      502.22     19.37 o 
   2   2   8      217.24      204.85     22.58 o 
   3   2   8       18.54        7.26     12.24 o 
   4   2   8      444.93      419.27     42.72 o 
  -5   3   8      306.60      269.73     49.55 o 
  -4   3   8       97.25      107.23     18.89 o 
  -3   3   8       87.25      100.92     12.19 o 
  -2   3   8      117.86      106.05     11.65 o 
  -1   3   8      738.86      676.35     17.78 o 
   0   3   8      174.59      214.35     28.46 o 
   1   3   8     1376.85     1366.93     36.81 o 
   2   3   8      211.39      211.85     20.32 o 
   3   3   8      122.14      116.51     18.27 o 
   4   3   8       98.87       85.09     23.42 o 
  -5   4   8        5.01       13.30      5.19 o 
  -4   4   8       21.12       33.80     10.74 o 
  -3   4   8      168.47      193.68     17.59 o 
  -2   4   8       45.87       70.42      8.34 o 
  -1   4   8      310.28      319.66     22.32 o 
   0   4   8      349.68      348.61     23.99 o 
   1   4   8      385.53      390.45     27.02 o 
   2   4   8      433.36      403.10     22.36 o 
   3   4   8      531.48      585.35     42.21 o 
   4   4   8       55.75       53.58     15.76 o 
  -5   5   8       48.35       59.07     13.50 o 
  -4   5   8      612.24      631.15     47.61 o 
  -3   5   8      547.30      558.16     31.36 o 
  -2   5   8       33.86       34.63      5.14 o 
  -1   5   8     1923.00     1922.06     41.66 o 
   0   5   8       26.05       41.96      5.47 o 
   1   5   8        5.06        8.22      4.17 o 
   2   5   8     2856.64     2959.30     97.29 o 
   3   5   8      161.74      143.83     21.23 o 
   4   5   8       52.44       62.06     13.35 o 
  -5   6   8       38.19       24.42      8.88 o 
  -4   6   8       61.70       65.42     11.57 o 
  -3   6   8      205.97      174.38     13.74 o 
  -2   6   8       41.67       45.02      8.51 o 
  -1   6   8      146.82      152.74     15.87 o 
   0   6   8      526.79      506.29     15.66 o 
   1   6   8     1272.04     1266.12     37.21 o 
   2   6   8      151.81      135.81     28.64 o 
   3   6   8     1288.67     1354.24     63.84 o 
  -5   7   8      149.87      118.42     27.88 o 
  -4   7   8      375.34      450.05     36.13 o 
  -3   7   8        0.15       10.60      3.94 o 
  -2   7   8      614.90      559.89     19.78 o 
  -1   7   8       35.65       40.56      6.72 o 
   0   7   8     2993.04     3036.87     66.48 o 
   1   7   8      630.11      671.40     30.16 o 
   2   7   8       44.77       44.01      9.04 o 
   3   7   8        4.78        3.69      5.53 o 
  -5   8   8      163.88      115.10     30.77 o 
  -4   8   8       21.51       22.09      7.80 o 
  -3   8   8     1050.64     1034.79     39.25 o 
  -2   8   8      167.76      201.10     21.34 o 
  -1   8   8      449.66      454.94     17.15 o 
   0   8   8       11.31       17.75      9.55 o 
   1   8   8       20.50       20.29      6.42 o 
   2   8   8      237.38      197.66     19.38 o 
   3   8   8      507.83      506.09     34.07 o 
   4   8   8       14.31       20.78     10.89 o 
  -5   9   8       58.34       46.43     12.05 o 
  -4   9   8       43.72       45.80      9.24 o 
  -3   9   8      669.97      682.74     31.49 o 
  -2   9   8      312.05      320.66     15.97 o 
  -1   9   8     1701.50     1735.48     41.59 o 
   0   9   8        2.58       11.49      4.55 o 
   1   9   8     1134.88     1195.57     40.49 o 
   2   9   8       15.15       13.37      4.06 o 
   3   9   8        0.02        8.39      8.12 o 
   4   9   8      216.11       95.23     70.21 o 
  -5  10   8       56.00       37.47     11.55 o 
  -4  10   8      526.39      581.34     52.73 o 
  -3  10   8      126.64      115.15     13.84 o 
  -2  10   8        2.72       15.41      4.66 o 
  -1  10   8      739.83      693.00     24.67 o 
   0  10   8     1127.45     1156.77     37.67 o 
   1  10   8     1077.66     1093.01     40.02 o 
   2  10   8     1006.19      920.82     39.57 o 
   3  10   8      460.23      478.59     37.01 o 
   4  10   8      271.21      371.38     82.80 o 
  -5  11   8       10.25        6.34     16.15 o 
  -4  11   8       51.96       70.07     13.29 o 
  -3  11   8      235.19      206.07     20.95 o 
  -2  11   8      312.20      306.69     27.58 o 
  -1  11   8     3056.26     3133.55     77.89 o 
   0  11   8     2981.59     3006.95     83.48 o 
   1  11   8       14.17       17.96      8.47 o 
   2  11   8      592.93      569.29     37.44 o 
   3  11   8      103.59      100.70     33.84 o 
   4  11   8      180.81       91.81     27.93 o 
  -5  12   8        0.16        4.64      8.53 o 
  -4  12   8       21.37       24.43      6.50 o 
  -3  12   8      373.21      345.20     20.82 o 
  -2  12   8       30.82       35.84      7.34 o 
  -1  12   8      648.43      643.33     54.80 o 
   0  12   8      129.27      137.56     17.44 o 
   1  12   8        7.90       16.21      5.34 o 
   2  12   8       64.33       88.59     22.30 o 
   3  12   8     1684.62     1702.34    125.52 o 
   4  12   8       44.40       28.52     25.08 o 
  -5  13   8       11.14       22.43      6.56 o 
  -4  13   8        8.45       15.33      7.74 o 
  -3  13   8      129.79      133.19     11.13 o 
  -2  13   8      154.99      173.77     17.72 o 
  -1  13   8     1223.16     1153.51     42.19 o 
   0  13   8       80.08       75.97     10.21 o 
   1  13   8      115.00      106.63     13.73 o 
   2  13   8       57.76       48.97     18.40 o 
   3  13   8       82.84       85.41     23.88 o 
   4  13   8       78.73       43.26     40.21 o 
  -5  14   8        3.30       12.26     11.13 o 
  -4  14   8      124.41      115.85     23.47 o 
  -3  14   8      710.41      641.45     26.32 o 
  -2  14   8      305.30      313.32     22.07 o 
  -1  14   8       36.71       43.57      5.70 o 
   0  14   8       50.06       48.77     10.33 o 
   1  14   8       27.20       34.77      8.21 o 
   2  14   8        8.02        6.31      8.71 o 
   3  14   8      574.13      620.50     86.84 o 
  -4  15   8        4.94       13.39      7.72 o 
  -3  15   8      482.29      470.88     23.91 o 
  -2  15   8       29.48       34.85      6.65 o 
  -1  15   8       65.34       78.36     11.14 o 
   0  15   8     2286.66     2365.91     78.51 o 
   1  15   8      168.81      170.06     21.99 o 
   2  15   8       38.88       77.92     25.11 o 
   3  15   8       23.56       23.33     16.70 o 
   4  15   8       15.29       44.51     21.66 o 
  -4  16   8        0.53       14.54      8.28 o 
  -3  16   8      451.27      455.34     22.54 o 
  -2  16   8     1743.44     1711.67     64.67 o 
  -1  16   8      160.10      173.44     20.24 o 
   0  16   8      676.17      677.07     33.12 o 
   1  16   8      512.41      484.80     27.25 o 
   2  16   8      594.46      591.78     41.20 o 
   3  16   8      145.02      128.00     44.31 o 
  -4  17   8        0.48       19.73      8.40 o 
  -3  17   8       23.38       18.95      4.22 o 
  -2  17   8      703.26      708.35     28.09 o 
  -1  17   8      155.81      155.29     18.94 o 
   0  17   8       36.81       54.73     10.53 o 
   1  17   8       42.44       26.72      6.99 o 
   2  17   8      439.45      409.77     37.30 o 
   3  17   8       49.79       46.68     14.89 o 
  -4  18   8        4.13       14.38      6.17 o 
  -3  18   8        0.21       14.79      9.67 o 
  -2  18   8      121.96      114.01     15.53 o 
  -1  18   8        0.14        2.39      6.49 o 
   0  18   8      518.22      534.57     40.53 o 
   1  18   8       25.79       19.80      6.91 o 
   2  18   8       15.02       16.30      7.55 o 
   3  18   8      229.49      260.70     45.77 o 
  -4  19   8      173.41      158.26     43.74 o 
  -3  19   8        0.01       14.83      7.01 o 
  -2  19   8      148.94      140.68     17.45 o 
  -1  19   8       47.12       44.89      9.20 o 
   0  19   8       22.83       25.86      6.78 o 
   1  19   8      189.64      194.13     27.95 o 
   2  19   8      132.51      129.32     25.98 o 
   3  19   8       12.65       17.94      9.55 o 
  -4  20   8        6.76       10.41      6.79 o 
  -3  20   8       69.36       70.40     18.45 o 
  -2  20   8       14.39       14.54      5.65 o 
  -1  20   8      477.57      515.06     32.62 o 
   0  20   8        0.36        9.96      6.45 o 
   1  20   8      583.08      586.42     25.64 o 
   2  20   8       15.34        4.38      5.06 o 
   3  20   8        2.88       18.50     14.15 o 
  -4  21   8      242.62      119.08     43.73 o 
  -3  21   8        1.84       17.72      5.53 o 
  -2  21   8       97.16       94.93     19.36 o 
  -1  21   8      685.96      672.67     35.64 o 
   0  21   8      281.63      281.38     24.84 o 
   1  21   8      255.95      198.68     34.13 o 
   2  21   8      815.09      837.56     55.53 o 
   3  21   8        0.04       -0.40     10.55 o 
  -3  22   8        0.12       10.85      5.98 o 
  -2  22   8      685.09      770.46     39.75 o 
  -1  22   8       12.94       14.38      4.92 o 
   0  22   8        0.32        8.58      6.17 o 
   1  22   8       39.27       46.05     10.14 o 
   2  22   8      217.52      220.18     42.63 o 
   3  22   8       81.41       78.72     41.59 o 
  -3  23   8        0.23        7.34      6.26 o 
  -2  23   8      153.81      125.47     22.82 o 
  -1  23   8      127.90       88.55     17.35 o 
   0  23   8       16.99       25.04      8.74 o 
   1  23   8      443.35      391.64     46.23 o 
   2  23   8      261.40      273.88     76.04 o 
  -3  24   8       51.38       56.23     13.10 o 
  -2  24   8       17.33       14.03      4.82 o 
  -1  24   8      654.68      719.75     36.90 o 
   0  24   8       53.70       48.45      9.22 o 
   1  24   8      222.50      145.01     43.19 o 
   2  24   8       13.95       -1.12     26.42 o 
  -3  25   8       39.53       56.75      8.48 o 
  -2  25   8       57.17       55.55     11.88 o 
  -1  25   8        1.78       10.66      5.35 o 
   0  25   8      286.32      317.06     32.47 o 
   1  25   8      579.57      766.92     59.32 o 
   2  25   8      163.78      145.08     51.51 o 
  -3  26   8       77.53       51.51     22.28 o 
  -2  26   8      528.12      593.87     57.81 o 
  -1  26   8        8.23        8.34      6.22 o 
   0  26   8        1.54       -0.03      9.23 o 
   1  26   8        2.19       18.12      9.17 o 
   2  26   8       45.23       25.13     20.56 o 
  -2  27   8       15.28       28.88      9.49 o 
  -1  27   8      264.69      178.74     35.88 o 
   0  27   8      316.42      287.25     39.89 o 
   1  27   8       21.49       23.15     14.29 o 
  -2  28   8        1.82        8.80      8.27 o 
  -1  28   8      330.66      301.60     42.74 o 
   0  28   8      368.78      370.78     35.63 o 
   1  28   8      135.89      123.67     43.50 o 
  -1  29   8      227.53      149.32     37.79 o 
   0  29   8       93.40       57.79     20.94 o 
   0  30   8      190.38      117.03     51.77 o 
  -5   0   9      260.31      242.88     68.35 o 
  -3   0   9     1776.87     1726.97    144.32 o 
  -1   0   9     2314.54     2155.37     70.53 o 
   1   0   9      532.46      535.81     39.62 o 
  -5   1   9        3.28        8.47     11.05 o 
  -4   1   9       75.89       62.29     18.98 o 
  -3   1   9       66.75       55.39     17.89 o 
  -2   1   9       26.50       43.37      9.90 o 
  -1   1   9      388.31      399.11     19.35 o 
   0   1   9      431.56      503.19     26.39 o 
   1   1   9      343.67      471.18     58.37 o 
   2   1   9     1923.34     2134.21    105.69 o 
  -5   2   9       61.56       56.26     10.46 o 
  -4   2   9     1843.47     1992.99    124.16 o 
  -3   2   9      516.74      498.88     42.84 o 
  -2   2   9      361.11      315.05     17.83 o 
  -1   2   9        2.42       11.86      5.64 o 
   0   2   9      118.71      147.04     20.11 o 
   1   2   9     1372.53     1311.16     47.19 o 
   2   2   9     1176.92     1204.15     50.82 o 
   3   2   9      231.76      257.80     76.87 o 
   4   2   9      351.56      303.33     75.89 o 
  -5   3   9       43.83       35.83     10.65 o 
  -4   3   9      104.96      126.82     23.49 o 
  -3   3   9      491.58      469.48     39.23 o 
  -2   3   9     1201.98     1282.52     39.17 o 
  -1   3   9      904.08      901.13     23.37 o 
   0   3   9      528.05      519.78     25.23 o 
   1   3   9      855.48      854.79     37.31 o 
   2   3   9      455.19      493.18     56.28 o 
   3   3   9      104.08      121.74     35.12 o 
   4   3   9      310.20      224.65     86.09 o 
  -5   4   9      113.72      100.16     21.58 o 
  -4   4   9       48.20       70.81     14.99 o 
  -3   4   9       54.99       62.20      8.59 o 
  -2   4   9      102.63      105.64     16.43 o 
  -1   4   9     1879.01     1982.47     49.59 o 
   0   4   9     1083.57     1111.34     45.42 o 
   1   4   9       92.23      122.72     16.03 o 
   2   4   9       54.03       54.45     12.07 o 
   3   4   9       30.83       61.77     28.92 o 
   4   4   9       11.42       16.71     18.32 o 
  -5   5   9      139.29      104.94     21.55 o 
  -4   5   9      117.10      123.82     20.68 o 
  -3   5   9      276.54      290.23     35.57 o 
  -2   5   9      918.06      847.29     30.76 o 
  -1   5   9       44.53       70.86      9.28 o 
   0   5   9     1975.20     1963.66     50.73 o 
   1   5   9       28.17       31.44      6.92 o 
   2   5   9      275.56      240.58     22.17 o 
   3   5   9      130.16      229.93     63.91 o 
   4   5   9      198.95      140.35     58.21 o 
  -5   6   9      489.87      501.33     35.19 o 
  -4   6   9      257.06      308.70     34.63 o 
  -3   6   9      302.03      299.03     36.80 o 
  -2   6   9      172.98      192.61     20.41 o 
  -1   6   9        5.40       15.99      4.41 o 
   0   6   9      758.32      753.39     24.25 o 
   1   6   9      529.60      567.84     39.51 o 
   2   6   9       22.21       13.04      7.92 o 
   3   6   9      459.03      387.09    128.47 o 
   4   6   9       64.78       58.10     32.07 o 
  -5   7   9      117.88       62.84     18.84 o 
  -4   7   9       35.72       59.72     11.97 o 
  -3   7   9      886.96      862.84     53.38 o 
  -2   7   9       64.43       55.47      7.87 o 
  -1   7   9      148.61      180.93     17.16 o 
   0   7   9      586.98      594.48     26.02 o 
   1   7   9        4.72       17.06      7.05 o 
   2   7   9      369.59      364.67     32.12 o 
   3   7   9      548.87      637.48     61.17 o 
   4   7   9        1.53        3.02     22.09 o 
  -5   8   9       13.09       19.65      7.34 o 
  -4   8   9       78.65       79.91     15.33 o 
  -3   8   9        0.02       11.09     10.74 o 
  -2   8   9       40.65       61.85      8.39 o 
  -1   8   9       36.06       39.22      5.81 o 
   0   8   9      595.52      608.67     30.23 o 
   1   8   9      465.12      536.14     34.79 o 
   2   8   9      340.62      386.58     54.51 o 
   3   8   9        8.26        6.87     11.46 o 
   4   8   9       36.12       12.11     13.16 o 
  -5   9   9        2.27       17.97      8.20 o 
  -4   9   9       22.33       26.48     10.06 o 
  -3   9   9       12.73       13.45      7.16 o 
  -2   9   9      231.12      275.20     28.00 o 
  -1   9   9      182.86      205.47     20.72 o 
   0   9   9      165.18      192.81     23.43 o 
   1   9   9       81.12       84.49     13.52 o 
   2   9   9      293.42      222.86     54.50 o 
   3   9   9      174.47      148.60     32.12 o 
   4   9   9      362.31      422.65     88.07 o 
  -5  10   9      165.94       94.10     33.28 o 
  -4  10   9        1.12       17.44      7.39 o 
  -3  10   9      218.34      238.68     32.08 o 
  -2  10   9       90.94       84.05      9.24 o 
  -1  10   9      377.48      406.88     43.08 o 
   0  10   9     1011.99     1003.89     82.27 o 
   1  10   9      548.76      552.92     35.27 o 
   2  10   9        1.09        7.94     10.59 o 
   3  10   9      118.30       77.56     26.00 o 
   4  10   9        4.20       23.21     19.14 o 
  -5  11   9        8.20       11.01     11.77 o 
  -4  11   9      188.94      132.68     31.16 o 
  -3  11   9      638.42      706.41     35.29 o 
  -2  11   9      358.66      353.69     28.83 o 
  -1  11   9       19.42       44.16      8.96 o 
   0  11   9        0.55        4.42      4.90 o 
   1  11   9      343.91      326.60     25.65 o 
   2  11   9        2.10        4.17      8.80 o 
   3  11   9      134.21      110.54     25.92 o 
   4  11   9       21.16       26.36     22.62 o 
  -4  12   9      170.72      145.05     25.83 o 
  -3  12   9        6.72       27.90      6.69 o 
  -2  12   9        4.36       14.24      5.30 o 
  -1  12   9       62.36       77.99      9.65 o 
   0  12   9       14.03       11.93      6.09 o 
   1  12   9      489.55      525.45     35.90 o 
   2  12   9        1.18        5.61      7.51 o 
   3  12   9      493.03      527.09     56.60 o 
  -4  13   9       15.57       16.13      7.44 o 
  -3  13   9       20.59       33.04      9.48 o 
  -2  13   9       61.57       52.27     12.65 o 
  -1  13   9        5.41       17.07      4.87 o 
   0  13   9      411.62      427.87     31.33 o 
   1  13   9      560.75      613.76     23.89 o 
   2  13   9        3.99       12.57      9.16 o 
   3  13   9       57.37       48.38     13.95 o 
  -4  14   9       56.20       57.35     17.91 o 
  -3  14   9        7.59       10.26      6.53 o 
  -2  14   9      252.27      255.11     30.42 o 
  -1  14   9        9.15       24.46      6.22 o 
   0  14   9      103.75      110.78     14.83 o 
   1  14   9        5.96       10.76      6.17 o 
   2  14   9       42.98       42.92     16.84 o 
   3  14   9        6.87       13.10     21.47 o 
  -4  15   9      128.08      121.28     24.15 o 
  -3  15   9      346.62      323.67     42.72 o 
  -2  15   9      358.79      336.61     39.85 o 
  -1  15   9       50.31       61.61      8.19 o 
   0  15   9      197.04      206.11     27.23 o 
   1  15   9      318.92      306.54     34.53 o 
   2  15   9      198.65      213.49     46.62 o 
   3  15   9      325.41      366.66     49.86 o 
  -4  16   9      188.31      176.41     41.21 o 
  -3  16   9      370.20      302.60     24.30 o 
  -2  16   9      594.52      586.99     28.90 o 
  -1  16   9       44.48       48.87      7.65 o 
   0  16   9      118.84      146.01     18.49 o 
   1  16   9      547.52      519.01     40.90 o 
   2  16   9       16.83       29.30      8.32 o 
   3  16   9       22.16       34.37     15.00 o 
  -4  17   9       48.04       59.83     13.04 o 
  -3  17   9        2.78        8.23      5.86 o 
  -2  17   9      358.16      369.11     20.71 o 
  -1  17   9      221.21      230.06     21.67 o 
   0  17   9       99.90      100.06     15.01 o 
   1  17   9       52.22       49.34     11.98 o 
   2  17   9       83.80       76.18     15.96 o 
   3  17   9      246.82      164.49     75.43 o 
  -4  18   9      207.75      172.18     44.65 o 
  -3  18   9       88.65       77.44     13.77 o 
  -2  18   9       71.91       66.82      9.51 o 
  -1  18   9      394.01      383.31     28.85 o 
   0  18   9      557.39      546.86     31.06 o 
   1  18   9      191.92      167.70     26.84 o 
   2  18   9      158.98      143.68     39.24 o 
   3  18   9       78.59       55.46     20.61 o 
  -4  19   9        3.57        4.80     11.53 o 
  -3  19   9      373.81      316.09     52.24 o 
  -2  19   9       92.95       80.68     11.46 o 
  -1  19   9       11.73       10.00      5.35 o 
   0  19   9       46.65       57.76     11.56 o 
   1  19   9       10.49        5.13      5.48 o 
   2  19   9      184.51      169.44     31.72 o 
   3  19   9       31.46       14.74     26.64 o 
  -3  20   9       15.37       20.20      6.58 o 
  -2  20   9      234.32      211.40     33.42 o 
  -1  20   9      223.85      212.54     35.63 o 
   0  20   9        3.40        6.62      6.58 o 
   1  20   9      113.36       91.51     19.97 o 
   2  20   9      527.94      644.27     54.10 o 
  -3  21   9      285.89      222.17     41.40 o 
  -2  21   9       74.29       76.68     15.05 o 
  -1  21   9      661.33      667.81     36.54 o 
   0  21   9       33.17       41.47     11.69 o 
   1  21   9      391.55      409.93     40.44 o 
   2  21   9       14.89       12.41     17.69 o 
  -3  22   9      314.96      286.96     37.42 o 
  -2  22   9       45.21       33.62     10.47 o 
  -1  22   9      589.48      585.22     27.06 o 
   0  22   9       52.00       41.25      8.66 o 
   1  22   9        0.60       11.69      6.12 o 
   2  22   9        6.79       20.22     10.72 o 
  -3  23   9      191.06      132.79     33.50 o 
  -2  23   9       10.67       23.38      6.56 o 
  -1  23   9       86.92       70.44     18.02 o 
   0  23   9      174.71      109.20     24.67 o 
   1  23   9      144.52      127.58     31.26 o 
   2  23   9      524.69      611.09     59.36 o 
  -3  24   9        6.49        4.87      7.41 o 
  -2  24   9      268.89      232.22     33.61 o 
  -1  24   9        0.20       12.41      5.80 o 
   0  24   9        6.97        9.97      5.69 o 
   1  24   9        5.90       11.20      9.97 o 
   2  24   9       25.28       27.67     15.57 o 
  -2  25   9       36.28       25.84      8.70 o 
  -1  25   9       37.73       53.12     11.64 o 
   0  25   9        3.90        6.41      6.73 o 
   1  25   9      503.65      563.90     63.94 o 
  -2  26   9      201.47      118.35     32.51 o 
  -1  26   9      154.89      139.33     28.98 o 
   0  26   9      148.69      108.99     26.25 o 
   1  26   9       13.83       11.57     13.99 o 
  -1  27   9       49.23       42.89      9.58 o 
   0  27   9       23.69       25.01     16.08 o 
  -1  28   9        1.09       11.06      5.44 o 
   0  28   9       38.75       40.80     14.06 o 
  -4   0  10     1299.78     1558.02    103.15 o 
  -2   0  10      186.03      164.22     26.03 o 
   0   0  10      647.10      578.79     39.06 o 
   2   0  10      827.04      942.58     56.00 o 
  -5   1  10      164.65      135.97     37.00 o 
  -4   1  10       60.36       56.60     11.66 o 
  -3   1  10       16.16       17.74      6.38 o 
  -2   1  10      192.10      200.95     21.82 o 
  -1   1  10      202.91      227.28     24.14 o 
   0   1  10        7.71       14.93      5.71 o 
   1   1  10      193.44      198.67     22.56 o 
   2   1  10       30.28       18.98      7.57 o 
   3   1  10        0.55       13.16     12.67 o 
  -5   2  10      271.45      256.35     38.70 o 
  -4   2  10       28.12       39.66      9.75 o 
  -3   2  10      483.86      534.03     41.17 o 
  -2   2  10       14.07       21.31      4.96 o 
  -1   2  10      120.16      113.79     10.89 o 
   0   2  10       61.70       95.57     15.26 o 
   1   2  10      168.18      176.90     19.26 o 
   2   2  10        2.69        7.43      5.24 o 
   3   2  10      589.69      619.08    161.39 o 
  -5   3  10       65.50       61.55     16.12 o 
  -4   3  10        4.03        0.75     11.03 o 
  -3   3  10      185.66      216.23     25.90 o 
  -2   3  10      264.89      262.33     28.16 o 
  -1   3  10      493.94      526.72     26.89 o 
   0   3  10        2.76       13.11      4.06 o 
   1   3  10       42.49       56.68     10.94 o 
   2   3  10       11.05       11.96      5.37 o 
   3   3  10       59.27       52.61     19.51 o 
  -5   4  10        0.02       13.84      7.80 o 
  -4   4  10      252.50      315.30     71.08 o 
  -3   4  10      102.14      136.11     17.08 o 
  -2   4  10       18.06       27.23      6.86 o 
  -1   4  10        0.13       11.31      5.32 o 
   0   4  10      285.28      311.76     27.36 o 
   1   4  10       27.57       28.67      8.18 o 
   2   4  10        9.00        6.86     10.59 o 
   3   4  10      285.69      253.43     72.75 o 
  -4   5  10      259.16      289.21     79.01 o 
  -3   5  10       29.89       57.64     19.20 o 
  -2   5  10        0.95       10.30      4.45 o 
  -1   5  10      126.09      114.73     11.91 o 
   0   5  10      617.75      595.18     26.72 o 
   1   5  10      279.92      298.39     29.69 o 
   2   5  10      168.24      164.31     43.64 o 
   3   5  10      384.06      352.60    111.80 o 
  -4   6  10       85.33       80.36     14.93 o 
  -3   6  10       11.54       12.42     12.97 o 
  -2   6  10      496.13      557.29     29.46 o 
  -1   6  10      364.56      399.44     29.69 o 
   0   6  10       25.03       30.79      7.03 o 
   1   6  10      121.70      137.29     18.88 o 
   2   6  10      965.73      958.07     83.17 o 
   3   6  10      316.11      257.47    133.56 o 
  -4   7  10        0.46        4.79      9.51 o 
  -3   7  10      241.12      255.45     38.29 o 
  -2   7  10      142.17      104.17     14.86 o 
  -1   7  10      846.16      798.32     36.73 o 
   0   7  10       68.48       78.55     13.23 o 
   1   7  10       75.44       74.09     12.52 o 
   2   7  10      454.35      502.50     40.68 o 
   3   7  10       20.42       -4.99     23.50 o 
  -4   8  10      263.40      306.48     36.69 o 
  -3   8  10      429.88      399.08     33.13 o 
  -2   8  10      369.72      410.34     24.04 o 
  -1   8  10     1545.67     1516.43     56.71 o 
   0   8  10      533.84      532.66     27.55 o 
   1   8  10      326.34      314.40     45.49 o 
   2   8  10      205.00      155.53     36.43 o 
   3   8  10       20.52       43.68     15.22 o 
  -4   9  10       12.24       40.24      9.72 o 
  -3   9  10        8.49       14.30      7.00 o 
  -2   9  10       13.03       23.65      5.55 o 
  -1   9  10      447.99      434.43     37.11 o 
   0   9  10      212.08      229.33     21.99 o 
   1   9  10      600.67      631.05     22.71 o 
   2   9  10      122.16      105.56     27.76 o 
   3   9  10       99.19       74.82     30.63 o 
  -4  10  10       47.75       48.02     11.36 o 
  -3  10  10       12.54       22.62      8.73 o 
  -2  10  10     1049.10     1082.15     30.86 o 
  -1  10  10      899.10      886.22     38.27 o 
   0  10  10        2.66       10.83      4.37 o 
   1  10  10      143.44      133.16     13.79 o 
   2  10  10        9.22        7.52      8.14 o 
   3  10  10       17.60       18.23      8.77 o 
  -4  11  10      777.56      898.08     62.69 o 
  -3  11  10      243.12      234.36     26.64 o 
  -2  11  10       51.34       52.15      8.86 o 
  -1  11  10      157.20      158.43     16.53 o 
   0  11  10      420.36      439.41     50.79 o 
   1  11  10      155.71      141.62     22.49 o 
   2  11  10      197.10      147.77     45.12 o 
   3  11  10        2.13       16.18     19.46 o 
  -4  12  10        3.32       16.62      8.35 o 
  -3  12  10        1.66        9.53      5.89 o 
  -2  12  10      753.75      811.01     34.90 o 
  -1  12  10      183.92      228.41     21.96 o 
   0  12  10       13.73       14.66      5.00 o 
   1  12  10      136.55      139.12     23.99 o 
   2  12  10       54.53       61.49     17.72 o 
   3  12  10        7.20       18.45     26.36 o 
  -4  13  10       11.78       15.97      6.29 o 
  -3  13  10       51.95       60.56     11.52 o 
  -2  13  10       40.99       33.29      7.72 o 
  -1  13  10        0.14       12.25      5.54 o 
   0  13  10      171.48      162.20     21.58 o 
   1  13  10     1404.99     1542.15     65.59 o 
   2  13  10       15.26        2.30     17.30 o 
   3  13  10      436.28      417.12     55.34 o 
  -4  14  10      318.90      377.17     81.77 o 
  -3  14  10       95.56       96.18     20.02 o 
  -2  14  10      338.39      346.13     28.30 o 
  -1  14  10        0.17        8.02      5.27 o 
   0  14  10      548.83      523.45     33.70 o 
   1  14  10      116.40      130.24     28.36 o 
   2  14  10        7.89       18.91     21.01 o 
   3  14  10      158.72       94.93     62.23 o 
  -4  15  10      134.81      122.98     30.86 o 
  -3  15  10       82.43       61.79     11.90 o 
  -2  15  10      576.67      592.63     28.25 o 
  -1  15  10       88.19       93.79     13.81 o 
   0  15  10        7.85       11.45      5.80 o 
   1  15  10       17.35       28.54      5.80 o 
   2  15  10       91.12       86.94     20.40 o 
   3  15  10      373.36      385.73     73.35 o 
  -4  16  10       45.77       57.75     11.24 o 
  -3  16  10      326.88      345.51     53.45 o 
  -2  16  10      210.56      198.08     29.40 o 
  -1  16  10      154.02      157.04     19.03 o 
   0  16  10        0.01        8.31      4.90 o 
   1  16  10       32.91       32.59      8.67 o 
   2  16  10      131.99      137.60     28.43 o 
   3  16  10       21.50       24.47     16.57 o 
  -3  17  10      116.15       99.33     16.33 o 
  -2  17  10      154.32      131.29     22.79 o 
  -1  17  10      154.80      148.50     21.25 o 
   0  17  10       17.16       28.82      7.57 o 
   1  17  10        9.64        4.84      7.38 o 
   2  17  10        9.62       -0.48      9.46 o 
  -3  18  10      483.65      434.85     74.80 o 
  -2  18  10       59.65       49.18      8.02 o 
  -1  18  10       21.49       20.71      6.29 o 
   0  18  10      269.43      298.52     17.48 o 
   1  18  10       74.94       78.95     20.42 o 
   2  18  10      473.00      499.47     49.30 o 
  -3  19  10       68.28       47.65     11.07 o 
  -2  19  10       20.45       22.20      6.64 o 
  -1  19  10      500.51      512.93     27.21 o 
   0  19  10       42.13       58.15     13.54 o 
   1  19  10      166.85      180.69     36.79 o 
   2  19  10       10.30       13.86      7.01 o 
  -3  20  10      330.33      372.42     80.92 o 
  -2  20  10       18.33        2.43      7.90 o 
  -1  20  10        1.88       11.71      6.01 o 
   0  20  10       39.28       30.41      6.25 o 
   1  20  10      100.52       77.52     21.62 o 
   2  20  10       22.32       15.98      8.96 o 
  -3  21  10      101.05       94.02     21.41 o 
  -2  21  10       71.03       48.42     14.57 o 
  -1  21  10       94.42       85.02     12.56 o 
   0  21  10       56.14       53.99     11.54 o 
   1  21  10       32.56       42.53      9.05 o 
   2  21  10        5.97        1.43      9.19 o 
  -2  22  10       22.07       13.37     10.98 o 
  -1  22  10      114.15       88.56     19.88 o 
   0  22  10      286.45      334.24     33.45 o 
   1  22  10      194.73      142.45     34.04 o 
  -2  23  10       30.21       33.64     11.99 o 
  -1  23  10      492.11      485.88     40.68 o 
   0  23  10      223.04      198.84     27.04 o 
   1  23  10        1.51        7.65      6.29 o 
  -2  24  10      147.55      121.08     29.59 o 
  -1  24  10       11.25       10.06      7.14 o 
   0  24  10       88.55       60.72     18.62 o 
   1  24  10       73.22       67.94     23.38 o 
  -1  25  10      117.67       76.67     21.60 o 
   0  25  10      140.00       82.26     23.06 o 
  -3   0  11      219.79      179.39     29.89 o 
  -1   0  11      684.94      707.76     46.13 o 
   1   0  11     1177.03     1240.26     87.56 o 
  -4   1  11       73.57       49.57     10.58 o 
  -3   1  11      662.12      702.44     59.41 o 
  -2   1  11       35.62       35.43      8.93 o 
  -1   1  11       57.86       63.57      9.63 o 
   0   1  11      127.03      127.96     17.93 o 
   1   1  11      125.43      104.82     18.60 o 
   2   1  11        3.24       25.59     19.14 o 
   3   1  11      273.95      240.46     73.95 o 
  -4   2  11       56.30       64.31     12.39 o 
  -3   2  11      116.82      103.93     17.07 o 
  -2   2  11      227.19      241.11     28.54 o 
  -1   2  11       76.97       97.93      9.76 o 
   0   2  11     1271.85     1364.12     43.23 o 
   1   2  11        2.74       12.25      6.29 o 
   2   2  11      213.42      220.87     17.01 o 
   3   2  11       21.09       23.90     18.48 o 
  -4   3  11       75.31       71.84     14.88 o 
  -3   3  11     1018.22     1051.38     61.61 o 
  -2   3  11      144.07      137.74     18.17 o 
  -1   3  11       45.17       50.37      7.80 o 
   0   3  11        1.19        8.67      4.52 o 
   1   3  11      233.68      227.35     32.18 o 
   2   3  11      154.64      117.73     30.12 o 
   3   3  11      189.74      147.96     58.83 o 
  -4   4  11       20.31       15.65      8.29 o 
  -3   4  11        1.94       18.62      7.16 o 
  -2   4  11      642.49      671.77     35.41 o 
  -1   4  11      427.45      463.30     27.72 o 
   0   4  11       19.25       18.25      4.49 o 
   1   4  11        0.92        9.01      7.00 o 
   2   4  11      123.87      109.56     32.15 o 
   3   4  11      101.75       83.30     42.30 o 
  -4   5  11      115.00      104.61     26.19 o 
  -3   5  11      798.81      886.04     49.16 o 
  -2   5  11      165.52      140.83     17.98 o 
  -1   5  11      155.41      160.54     15.05 o 
   0   5  11       13.12       14.08      4.84 o 
   1   5  11       89.23       82.86     15.34 o 
   2   5  11       34.48       25.22      9.99 o 
  -4   6  11      131.97      123.11     28.15 o 
  -3   6  11        7.65       19.23     14.72 o 
  -2   6  11      161.20      173.93     19.88 o 
  -1   6  11       10.38       12.88      6.92 o 
   0   6  11      441.73      487.26     30.11 o 
   1   6  11        1.01       14.88      4.75 o 
   2   6  11       98.75       78.16     24.90 o 
  -4   7  11      277.84      242.38     51.04 o 
  -3   7  11        5.91       29.21      8.26 o 
  -2   7  11      413.85      389.49     29.43 o 
  -1   7  11      106.99      104.76     15.28 o 
   0   7  11       28.37       28.28      7.84 o 
   1   7  11      447.07      486.13     36.66 o 
   2   7  11       79.63       57.57     27.41 o 
  -4   8  11      271.72      197.93     45.72 o 
  -3   8  11       15.99       18.63      8.56 o 
  -2   8  11      172.44      184.85     30.41 o 
  -1   8  11        5.18        8.74      4.87 o 
   0   8  11       21.71       23.86      9.78 o 
   1   8  11      191.51      137.92     31.96 o 
   2   8  11      106.74       71.88     35.72 o 
   3   8  11        2.91       51.60     28.62 o 
  -4   9  11      294.32      212.58     52.07 o 
  -3   9  11       78.32       82.77     19.55 o 
  -2   9  11      150.40      146.77     22.76 o 
  -1   9  11        8.99       14.59      4.83 o 
   0   9  11      275.24      257.19     26.99 o 
   1   9  11      111.19      104.18     15.33 o 
   2   9  11       61.36       30.95     22.71 o 
   3   9  11       40.02       30.20     14.02 o 
  -4  10  11       23.75       16.73      7.46 o 
  -3  10  11        8.54        9.98      6.16 o 
  -2  10  11      153.52      162.44     26.77 o 
  -1  10  11       94.39       97.28     11.69 o 
   0  10  11        0.81        9.47      4.03 o 
   1  10  11        8.02       16.25      5.54 o 
   2  10  11       80.66       60.13     22.61 o 
   3  10  11       22.95       17.92     12.40 o 
  -4  11  11       53.70       58.03     14.25 o 
  -3  11  11       13.79       15.34     10.99 o 
  -2  11  11        7.59       15.14     11.79 o 
  -1  11  11      456.64      462.31     31.10 o 
   0  11  11        0.47        9.97      4.42 o 
   1  11  11      540.78      602.37     44.05 o 
   2  11  11        6.92       16.38     14.05 o 
  -4  12  11       66.40       52.22     15.67 o 
  -3  12  11        0.17       11.37      5.08 o 
  -2  12  11      381.87      377.67     36.52 o 
  -1  12  11      321.97      316.16     24.40 o 
   0  12  11       35.82       33.03      7.84 o 
   1  12  11       34.29       46.20     12.51 o 
   2  12  11      176.73      123.12     49.20 o 
  -3  13  11       58.02       47.89     17.00 o 
  -2  13  11      566.31      498.34     42.11 o 
  -1  13  11       93.79       93.26     13.16 o 
   0  13  11      584.54      594.92     49.71 o 
   1  13  11        0.27        2.97      6.86 o 
   2  13  11      436.28      470.68    119.67 o 
  -3  14  11       24.94       20.32      9.02 o 
  -2  14  11      137.81      106.28     16.00 o 
  -1  14  11       20.20       30.96      5.84 o 
   0  14  11      120.32      118.21     23.05 o 
   1  14  11        3.40       24.68     10.52 o 
   2  14  11       11.27        9.98      6.63 o 
  -3  15  11      218.73      179.75     38.97 o 
  -2  15  11       90.58       91.69     15.25 o 
  -1  15  11      603.38      642.95     35.18 o 
   0  15  11      106.19      102.83     18.64 o 
   1  15  11      387.76      367.53     56.89 o 
   2  15  11        6.34       14.67      6.49 o 
  -3  16  11       91.13       66.89     15.74 o 
  -2  16  11       98.74       86.86     15.15 o 
  -1  16  11      218.64      178.48     33.58 o 
   0  16  11      693.63      794.97     55.00 o 
   1  16  11      201.65      149.24     35.52 o 
   2  16  11      336.78      267.06     64.84 o 
  -3  17  11      455.20      506.70     41.85 o 
  -2  17  11        6.37       36.60     15.07 o 
  -1  17  11      168.93      166.70     23.38 o 
   0  17  11        9.47       16.41      6.16 o 
   1  17  11       42.27       41.45     21.47 o 
   2  17  11      308.14      206.49     60.67 o 
  -3  18  11       20.42       20.42      8.41 o 
  -2  18  11       64.72       49.15     12.18 o 
  -1  18  11       73.60       61.57     11.35 o 
   0  18  11      159.50      120.92     24.18 o 
   1  18  11      872.74      865.84     75.37 o 
   2  18  11      156.45      106.46     45.04 o 
  -2  19  11      350.30      350.69     23.35 o 
  -1  19  11       10.44        2.53      5.45 o 
   0  19  11       74.61       61.00     13.60 o 
   1  19  11      145.31       96.93     22.02 o 
  -2  20  11        3.36       12.99      5.63 o 
  -1  20  11      396.26      439.16     31.28 o 
   0  20  11      710.72      774.41     54.65 o 
   1  20  11       33.39       30.99     11.09 o 
  -2  21  11      259.31      265.13     60.36 o 
  -1  21  11        6.07        6.29      4.34 o 
   0  21  11      116.57       84.37     21.24 o 
   1  21  11      187.63      127.49     39.41 o 
  -2  22  11       15.61       10.29      7.80 o 
  -1  22  11       25.32       19.73      6.36 o 
   0  22  11       15.33       12.18      6.60 o 
  -1  23  11       49.44       34.26     10.25 o 
   0  23  11       50.92       29.38     13.98 o 
  -4   0  12       19.66       38.64     14.57 o 
  -2   0  12     1375.93     1619.25     97.61 o 
   0   0  12      658.34      830.86    119.38 o 
   2   0  12       16.58       16.44     14.97 o 
  -4   1  12       61.40       39.25     15.66 o 
  -3   1  12      215.68      269.72     33.97 o 
  -2   1  12      114.06      151.33     15.49 o 
  -1   1  12      135.75      134.33     16.49 o 
   0   1  12      120.90      125.19     23.56 o 
   1   1  12      466.62      525.18     37.05 o 
   2   1  12        5.25       28.06     12.74 o 
  -4   2  12       59.03       42.52     10.30 o 
  -3   2  12      416.98      449.90     42.36 o 
  -2   2  12      340.45      330.63     44.71 o 
  -1   2  12        6.12        5.74      7.07 o 
   0   2  12      391.74      365.19     50.14 o 
   1   2  12       21.13       26.11      8.53 o 
   2   2  12       42.97       40.08     23.44 o 
  -4   3  12        0.40       10.15      8.49 o 
  -3   3  12      133.72      126.79     20.16 o 
  -2   3  12       17.67       17.75      7.11 o 
  -1   3  12       12.85       28.85      6.35 o 
   0   3  12       93.57       84.99     14.78 o 
   1   3  12      448.03      476.44     26.18 o 
  -4   4  12        1.99       14.80      7.87 o 
  -3   4  12      119.71       46.78     38.84 o 
  -2   4  12      621.61      628.81     39.74 o 
  -1   4  12      170.21      165.01     19.54 o 
   0   4  12     1105.06     1167.10     62.58 o 
   1   4  12        0.74        4.83      5.28 o 
   2   4  12       12.77       29.87      9.94 o 
  -4   5  12       73.14       78.98     15.47 o 
  -3   5  12      294.96      268.42     51.23 o 
  -2   5  12      137.41      130.86     22.40 o 
  -1   5  12      635.76      721.46     32.87 o 
   0   5  12      455.12      465.05     39.79 o 
   1   5  12       61.69       48.12     12.79 o 
   2   5  12      136.97      146.43     98.96 o 
  -3   6  12      182.20      138.07     32.93 o 
  -2   6  12        0.03       11.90      5.20 o 
  -1   6  12        0.07        9.50      5.56 o 
   0   6  12      151.43      162.75     24.31 o 
   1   6  12        8.25        3.83      6.80 o 
  -3   7  12      110.82       84.55     43.25 o 
  -2   7  12        2.82       19.79      8.42 o 
  -1   7  12      205.67      192.58     20.94 o 
   0   7  12      310.09      344.92     34.15 o 
   1   7  12      132.85      118.32     25.10 o 
   2   7  12      160.83       98.54     43.59 o 
  -3   8  12      140.26      131.28     31.50 o 
  -2   8  12      143.19      145.99     25.43 o 
  -1   8  12       12.82       16.31      8.74 o 
   0   8  12      372.05      384.42     37.56 o 
   1   8  12      114.18      112.66     17.86 o 
   2   8  12       98.57       72.29     20.77 o 
  -3   9  12      109.55       86.35     22.51 o 
  -2   9  12       31.50       30.08      6.41 o 
  -1   9  12     1626.48     1675.79     53.81 o 
   0   9  12      236.50      203.77     31.86 o 
   1   9  12       17.43       20.70      7.60 o 
   2   9  12       57.65       21.63     17.00 o 
  -3  10  12      141.97      121.90     29.74 o 
  -2  10  12       67.69       57.77     13.51 o 
  -1  10  12      150.69      153.73     17.05 o 
   0  10  12      300.71      327.47     50.63 o 
   1  10  12       14.36       11.90      7.84 o 
   2  10  12      538.45      635.94     51.74 o 
  -3  11  12       32.96       40.07     11.42 o 
  -2  11  12      391.37      395.07     47.42 o 
  -1  11  12       68.08       69.01     13.10 o 
   0  11  12      260.62      240.85     34.48 o 
   1  11  12       45.36       40.48     11.61 o 
   2  11  12       90.36       70.22     25.48 o 
  -3  12  12       27.01       25.96      6.24 o 
  -2  12  12       41.67       34.67      8.34 o 
  -1  12  12       60.44       46.33      8.70 o 
   0  12  12       14.32       23.08      6.93 o 
   1  12  12       39.45       16.27     13.34 o 
   2  12  12      103.83       71.21     31.35 o 
  -3  13  12       33.35       42.91     13.46 o 
  -2  13  12       71.72       58.94     16.04 o 
  -1  13  12     1235.18     1452.31     25.36 o 
   0  13  12       33.17       29.10      8.76 o 
   1  13  12       30.60       25.86     12.56 o 
   2  13  12        0.44       -0.55     10.58 o 
  -3  14  12       54.42       34.26     10.11 o 
  -2  14  12       17.51       19.05      6.05 o 
  -1  14  12        4.52        8.79      8.12 o 
   0  14  12      412.86      440.71     22.24 o 
   1  14  12      651.16      734.39     47.34 o 
  -2  15  12      192.81      111.43     27.98 o 
  -1  15  12       56.31       49.19     10.99 o 
   0  15  12      188.89      185.96     38.15 o 
   1  15  12      154.59      119.33     25.36 o 
  -2  16  12        5.30       12.29      4.54 o 
  -1  16  12        2.76        8.62      5.53 o 
   0  16  12      272.43      208.65     44.90 o 
   1  16  12      108.21      105.65     28.00 o 
  -2  17  12      203.91      184.95     30.31 o 
  -1  17  12      182.64      262.16     68.81 o 
   0  17  12      116.41       89.95     16.18 o 
   1  17  12        4.89        6.86      6.17 o 
  -2  18  12      276.61      231.09     34.88 o 
  -1  18  12        6.36        1.11      6.81 o 
   0  18  12      167.88      118.40     31.42 o 
  -1  19  12       37.30       35.08      9.81 o 
   0  19  12       42.35       44.23      8.61 o 
  -1  20  12        5.28        9.93      4.31 o 
  -3   0  13       45.85       59.81     18.04 o 
  -1   0  13      704.47      838.68     55.41 o 
   1   0  13      354.85      239.36     91.18 o 
  -3   1  13        4.94       11.33     14.26 o 
  -2   1  13      105.96       84.65     23.19 o 
  -1   1  13       91.89       74.31     10.76 o 
   0   1  13       26.56       27.16      8.19 o 
   1   1  13      488.38      490.09     39.68 o 
   2   1  13       23.96       20.15     22.06 o 
  -3   2  13        4.32        3.66      7.44 o 
  -2   2  13      865.75      907.98     68.28 o 
  -1   2  13        3.89       12.56      5.48 o 
   0   2  13       77.38       77.02     13.67 o 
   1   2  13       45.19       37.42     12.66 o 
   2   2  13      410.38      429.56     74.12 o 
  -3   3  13      143.16      122.17     27.48 o 
  -2   3  13      260.14      178.95     48.34 o 
  -1   3  13      248.57      196.80     33.03 o 
   0   3  13      105.76      100.36     16.30 o 
   1   3  13        8.50        8.34      5.53 o 
  -3   4  13      201.21      177.19     39.90 o 
  -2   4  13      120.62      103.61     18.96 o 
  -1   4  13       31.71       35.01     12.56 o 
   0   4  13       83.82       75.22     11.35 o 
   1   4  13        1.57       11.52      9.46 o 
  -3   5  13       34.64       21.63      7.75 o 
  -2   5  13       53.69       59.14     18.68 o 
  -1   5  13      240.14      182.62     48.46 o 
   0   5  13       22.95       27.98      7.31 o 
   1   5  13      371.71      447.05     57.13 o 
  -3   6  13      200.36      185.42     54.20 o 
  -2   6  13      466.02      572.66     53.21 o 
  -1   6  13      607.38      619.62     53.13 o 
   0   6  13      124.00      102.66     26.55 o 
   1   6  13      324.18      328.73     36.58 o 
  -3   7  13      714.02      767.66     69.10 o 
  -2   7  13       33.40       41.41      9.14 o 
  -1   7  13      178.09      171.09     25.28 o 
   0   7  13      106.73       98.41     19.31 o 
   1   7  13       81.17       78.56     26.38 o 
  -3   8  13        5.90       12.96      7.56 o 
  -2   8  13      207.78      154.31     39.03 o 
  -1   8  13       96.01       75.99     17.01 o 
   0   8  13      761.28      895.27     55.44 o 
   1   8  13        0.96       12.66      8.79 o 
  -2   9  13      186.39      138.88     39.26 o 
  -1   9  13        2.15        8.81      6.39 o 
   0   9  13       86.18       61.11     15.29 o 
   1   9  13       93.97      104.16     29.98 o 
  -2  10  13       31.17       34.96      9.62 o 
  -1  10  13      340.34      295.02     50.55 o 
   0  10  13      404.73      455.95     67.13 o 
   1  10  13      115.07       62.77     30.98 o 
  -2  11  13       22.40       29.36      8.47 o 
  -1  11  13      379.41      301.16     62.08 o 
   0  11  13      131.98       95.26     29.57 o 
   1  11  13      101.81      105.18     27.99 o 
  -2  12  13      118.98       90.19     21.46 o 
  -1  12  13      230.74      198.86     31.89 o 
   0  12  13       30.03       30.51     10.39 o 
   1  12  13        0.04       13.63      8.43 o 
  -2  13  13       53.18       41.49      9.45 o 
  -1  13  13       37.43       41.02     10.72 o 
   0  13  13        4.29        6.33      6.88 o 
  -1  14  13       74.04       71.45     15.95 o 
   0  14  13      556.48      609.43     46.79 o 
  -1  15  13       87.71       65.21     18.96 o 
   0  15  13        9.63       12.00      6.42 o 
  -2   0  14       79.13       63.28     39.59 o 
   0   0  14        0.22        8.86      6.42 o 
  -2   1  14      704.45      845.16     71.15 o 
  -1   1  14      335.40      279.19     53.34 o 
   0   1  14        8.92       13.85      6.62 o 
  -2   2  14       11.83       14.63      5.60 o 
  -1   2  14       41.05       41.86      9.96 o 
   0   2  14      247.58      205.95     43.23 o 
  -2   3  14       58.50       54.34     11.07 o 
  -1   3  14      803.02      954.82     25.54 o 
   0   3  14       20.39        9.74      5.57 o 
  -2   4  14       38.07       29.02      8.21 o 
  -1   4  14      343.28      379.73     33.23 o 
   0   4  14        3.16       19.16      6.07 o 
  -2   5  14        9.93       17.90      5.25 o 
  -1   5  14       23.45       23.94      6.81 o 
   0   5  14      268.74      187.44     46.95 o 
  -1   6  14       33.20       36.80      7.91 o 
   0   6  14       76.86       50.33     10.77 o 
  -1   7  14       38.99       32.90     10.33 o 
   0   7  14      208.40      155.10     33.11 o 
  -1   8  14       34.16       40.42     10.88 o 
                                                 
